# Supplementary material for: Integrative Analysis of Sex-Specific microRNA Networks Following Stress in Mouse Nucleus Accumbens
Source: Front Mol Neurosci. 2016 Dec 23;9:144. doi: 10.3389/fnmol.2016.00144 (PMC5179560; doi:10.3389/fnmol.2016.00144)
Supplement: Supplementary file 2 [file DataSheet2.XLSX]

## Sheet: female control vs. male control
	logFC	AveExpr	t	P.Value	adj.P.Val	B	external_gene_id	gene_biotype	description
ENSMUSG00000069045	-8.31337	2.23509	-27.0007	7.38355e-13	4.87979e-09	7.97017	Ddx3y	protein_coding	DEAD (Asp-Glu-Ala-Asp) box polypeptide 3, Y-linked [Source:MGI Symbol;Acc:MGI:1349406]
ENSMUSG00000069049	-8.24648	1.56892	-13.2783	5.719e-09	1.95665e-05	5.00845	Eif2s3y	protein_coding	eukaryotic translation initiation factor 2, subunit 3, structural gene Y-linked [Source:MGI Symbol;Acc:MGI:1349430]
ENSMUSG00000056673	-8.0418	1.1464	-17.6121	1.71032e-10	8.4776e-07	5.34974	Kdm5d	protein_coding	lysine (K)-specific demethylase 5D [Source:MGI Symbol;Acc:MGI:99780]
ENSMUSG00000068457	-5.7349	1.78786	-30.3268	1.65222e-13	1.63793e-09	10.424	Uty	protein_coding	ubiquitously transcribed tetratricopeptide repeat gene, Y chromosome [Source:MGI Symbol;Acc:MGI:894810]
ENSMUSG00000092991	-2.47416	-3.86468	-3.07617	0.00878826	0.192707	-3.15804	Metazoa_SRP	misc_RNA	Metazoan signal recognition particle RNA [Source:RFAM;Acc:RF00017]
ENSMUSG00000093135	-2.41744	-4.57509	-4.14238	0.00114314	0.121204	-2.44127	AL671140.1	miRNA
ENSMUSG00000046620	-2.10695	-3.87722	-3.14102	0.0077542	0.187491	-3.08767	Rps11-ps4	processed_pseudogene	ribosomal protein S11, pseudogene 4 [Source:MGI Symbol;Acc:MGI:3704389]
ENSMUSG00000082465	-2.0754	-3.63278	-3.41187	0.00459822	0.163011	-2.85577	Rps6-ps3	pseudogene	ribosomal protein S6, pseudogene 3 [Source:MGI Symbol;Acc:MGI:3643565]
ENSMUSG00000080358	-1.92513	-4.1345	-2.8668	0.0131552	0.20848	-3.36032	U6atac	snRNA	U6atac minor spliceosomal RNA [Source:RFAM;Acc:RF00619]
ENSMUSG00000032015	-1.92215	-4.15993	-2.25979	0.0415319	0.301521	-3.80156	Pou2f3	protein_coding	POU domain, class 2, transcription factor 3 [Source:MGI Symbol;Acc:MGI:102565]
ENSMUSG00000097458	-1.90786	-3.19525	-2.79529	0.0150919	0.216232	-3.22057	AL831764.1	lincRNA
ENSMUSG00000081817	-1.90554	-4.06087	-2.93182	0.0116081	0.205463	-3.24912	Gm13590	pseudogene	predicted gene 13590 [Source:MGI Symbol;Acc:MGI:3650248]
ENSMUSG00000087327	-1.89827	-4.37452	-2.56369	0.0234818	0.249273	-3.54394	Gm15884	antisense	predicted gene 15884 [Source:MGI Symbol;Acc:MGI:3801897]
ENSMUSG00000092659	-1.89717	-5.33316	-2.97368	0.0107089	0.201043	-3.28302	Mir3100	miRNA	microRNA 3100 [Source:MGI Symbol;Acc:MGI:4834314]
ENSMUSG00000082198	-1.8616	-4.37424	-2.84042	0.0138393	0.211722	-3.3607	Gm14504	pseudogene	predicted gene 14504 [Source:MGI Symbol;Acc:MGI:3705735]
ENSMUSG00000090075	-1.84114	-3.85201	-2.94186	0.0113859	0.203929	-3.278	Gm16251	antisense	predicted gene 16251 [Source:MGI Symbol;Acc:MGI:3826569]
ENSMUSG00000084878	-1.82873	-3.63526	-2.8873	0.0126467	0.207003	-3.22677	Gm15817	antisense	predicted gene 15817 [Source:MGI Symbol;Acc:MGI:3802116]
ENSMUSG00000005696	-1.80175	-3.91462	-2.73446	0.0169575	0.225195	-3.41839	Sh2d1a	protein_coding	SH2 domain protein 1A [Source:MGI Symbol;Acc:MGI:1328352]
ENSMUSG00000065562	-1.77897	-3.99837	-2.99358	0.0103059	0.198437	-3.14897	Mir215	miRNA	microRNA 215 [Source:MGI Symbol;Acc:MGI:2676891]
ENSMUSG00000020676	-1.76656	-3.815	-2.91106	0.0120816	0.205708	-3.16832	Ccl11	protein_coding	chemokine (C-C motif) ligand 11 [Source:MGI Symbol;Acc:MGI:103576]
ENSMUSG00000086053	-1.75952	-4.00129	-2.66585	0.0193335	0.233581	-3.45667	Gm15178	antisense	predicted gene 15178 [Source:MGI Symbol;Acc:MGI:3705132]
ENSMUSG00000047182	-1.7442	-4.09204	-2.99662	0.0102456	0.198437	-3.24843	Irs3	protein_coding	insulin receptor substrate 3 [Source:MGI Symbol;Acc:MGI:1194882]
ENSMUSG00000044338	-1.74081	-2.93139	-3.2996	0.00570964	0.170547	-2.57906	Aplnr	protein_coding	apelin receptor [Source:MGI Symbol;Acc:MGI:1346086]
ENSMUSG00000085755	-1.72572	-3.53303	-3.62291	0.0030648	0.145612	-2.49295	Gm13496	antisense	predicted gene 13496 [Source:MGI Symbol;Acc:MGI:3651033]
ENSMUSG00000077879	-1.65688	-2.94025	-3.14119	0.00775171	0.187491	-2.70807	AC152063.1	miRNA
ENSMUSG00000082747	-1.61991	-3.65195	-2.56723	0.0233249	0.249273	-3.44478	Gm14265	pseudogene	predicted gene 14265 [Source:MGI Symbol;Acc:MGI:3649314]
ENSMUSG00000093634	-1.57146	-3.96804	-3.07794	0.00875824	0.192707	-3.1058	Gm10860	processed_transcript	predicted gene 10860 [Source:MGI Symbol;Acc:MGI:3641729]
ENSMUSG00000081473	-1.55531	-4.06211	-3.06857	0.00891806	0.192707	-3.04922	Gm4853	pseudogene	predicted pseudogene 4853 [Source:MGI Symbol;Acc:MGI:3644655]
ENSMUSG00000079476	-1.52911	-3.74245	-2.18167	0.0479664	0.318603	-3.87382	1700011M02Rik	protein_coding	RIKEN cDNA 1700011M02 gene [Source:MGI Symbol;Acc:MGI:1922693]
ENSMUSG00000064398	-1.52807	-3.76366	-2.82242	0.0143262	0.212945	-3.28173	U2	snRNA	U2 spliceosomal RNA [Source:RFAM;Acc:RF00004]
ENSMUSG00000087418	-1.52102	-2.93456	-2.223	0.0444537	0.308674	-3.73615	Ace3	protein_coding	angiotensin I converting enzyme (peptidyl-dipeptidase A) 3 [Source:MGI Symbol;Acc:MGI:3644400]
ENSMUSG00000053049	-1.49663	-3.74194	-2.71936	0.0174547	0.227464	-3.29289	Gm15413	antisense	predicted gene 15413 [Source:MGI Symbol;Acc:MGI:3642665]
ENSMUSG00000074619	-1.4918	-3.9818	-2.51574	0.0257152	0.256861	-3.53014	1700034I23Rik	pseudogene	RIKEN cDNA 1700034I23 gene [Source:MGI Symbol;Acc:MGI:1920547]
ENSMUSG00000080773	-1.46745	-3.56671	-2.78231	0.0154722	0.21912	-3.2926	Gm12955	pseudogene	predicted gene 12955 [Source:MGI Symbol;Acc:MGI:3652228]
ENSMUSG00000034555	-1.4636	-3.48904	-3.06627	0.00895763	0.192707	-2.97644	Tex16	protein_coding	testis expressed gene 16 [Source:MGI Symbol;Acc:MGI:1890545]
ENSMUSG00000084620	-1.42646	-4.53653	-2.35279	0.0349348	0.287799	-3.73618	7SK	misc_RNA	7SK RNA [Source:RFAM;Acc:RF00100]
ENSMUSG00000089664	-1.41502	-3.6582	-3.67309	0.00278386	0.143655	-2.55582	Gm12494	pseudogene	predicted gene 12494 [Source:MGI Symbol;Acc:MGI:3702525]
ENSMUSG00000041566	-1.40983	-3.28451	-3.15986	0.00747729	0.184623	-2.85036	Tssk1	protein_coding	testis-specific serine kinase 1 [Source:MGI Symbol;Acc:MGI:1347557]
ENSMUSG00000064612	-1.40312	-3.56776	-2.17906	0.0481963	0.318955	-3.83183	SNORD51	snoRNA	Small nucleolar RNA SNORD51 [Source:RFAM;Acc:RF00280]
ENSMUSG00000085114	-1.39128	-3.91746	-2.96014	0.0109918	0.202526	-3.17413	1600025M17Rik	lincRNA	RIKEN cDNA 1600025M17 gene [Source:MGI Symbol;Acc:MGI:1919280]
ENSMUSG00000024680	-1.38716	-3.54932	-2.28032	0.0399812	0.296242	-3.71969	Ms4a2	protein_coding	membrane-spanning 4-domains, subfamily A, member 2 [Source:MGI Symbol;Acc:MGI:95495]
ENSMUSG00000082543	-1.38084	-4.06571	-2.20756	0.0457367	0.312343	-3.80182	Gm14336	pseudogene	predicted gene 14336 [Source:MGI Symbol;Acc:MGI:3649933]
ENSMUSG00000082633	-1.37701	-3.67466	-2.38572	0.0328478	0.281206	-3.62381	Gm15779	pseudogene	predicted gene 15779 [Source:MGI Symbol;Acc:MGI:3783221]
ENSMUSG00000085019	-1.37656	-4.33319	-2.81888	0.0144238	0.213274	-3.28409	Gm12747	antisense	predicted gene 12747 [Source:MGI Symbol;Acc:MGI:3650411]
ENSMUSG00000089607	-1.37624	-3.61099	-2.89735	0.0124045	0.205708	-3.1412	U6	snRNA	U6 spliceosomal RNA [Source:RFAM;Acc:RF00026]
ENSMUSG00000021214	-1.34533	-3.03791	-3.48809	0.00397068	0.153974	-2.22596	Akr1c18	protein_coding	aldo-keto reductase family 1, member C18 [Source:MGI Symbol;Acc:MGI:2145420]
ENSMUSG00000083469	-1.33672	-2.46093	-2.85071	0.0135683	0.210752	-2.92363	Gm14281	pseudogene	predicted gene 14281 [Source:MGI Symbol;Acc:MGI:3650417]
ENSMUSG00000087107	-1.33333	-2.84205	-2.70451	0.0179572	0.229241	-3.18055	AI662270	lincRNA	expressed sequence AI662270 [Source:MGI Symbol;Acc:MGI:2144254]
ENSMUSG00000094906	-1.33222	-2.82932	-2.26432	0.0411844	0.300144	-3.67933	U6	snRNA	U6 spliceosomal RNA [Source:RFAM;Acc:RF00026]
ENSMUSG00000088990	-1.32843	-2.29208	-2.43922	0.0297091	0.270451	-3.43801	SCARNA1	snoRNA	Small Cajal body specific RNA 1 [Source:RFAM;Acc:RF00553]
ENSMUSG00000074881	-1.30743	-4.18391	-2.79015	0.0152415	0.217588	-3.2818	Mageb3	protein_coding	melanoma antigen, family B, 3 [Source:MGI Symbol;Acc:MGI:105109]
ENSMUSG00000097871	-1.28769	-2.69581	-2.88063	0.01281	0.207003	-2.93891	B230104I21RIK	protein_coding	Putative uncharacterized protein [Source:UniProtKB/TrEMBL;Acc:Q3USW4]
ENSMUSG00000055895	-1.28695	-2.19224	-3.15677	0.00752208	0.185498	-2.50485	Plac1l	protein_coding	placenta-specific 1-like [Source:MGI Symbol;Acc:MGI:2684945]
ENSMUSG00000085712	-1.27442	-2.85752	-3.11269	0.00819013	0.190966	-2.71843	Gm15124	antisense	predicted gene 15124 [Source:MGI Symbol;Acc:MGI:3705261]
ENSMUSG00000023439	-1.27164	-3.72946	-3.00042	0.0101708	0.198437	-3.02892	Gnb3	protein_coding	guanine nucleotide binding protein (G protein), beta 3 [Source:MGI Symbol;Acc:MGI:95785]
ENSMUSG00000055497	-1.24539	-2.65301	-2.68399	0.0186752	0.230988	-3.17377	Gm9974	pseudogene	predicted gene 9974 [Source:MGI Symbol;Acc:MGI:3708610]
ENSMUSG00000066363	-1.24316	-3.23822	-2.73125	0.017062	0.226128	-3.19592	Serpina3f	protein_coding	serine (or cysteine) peptidase inhibitor, clade A, member 3F [Source:MGI Symbol;Acc:MGI:2182838]
ENSMUSG00000071818	-1.22893	-4.18391	-2.9706	0.0107726	0.201043	-3.1201	4930417O22Rik	antisense	RIKEN cDNA 4930417O22 gene [Source:MGI Symbol;Acc:MGI:1921137]
ENSMUSG00000068259	-1.20863	-3.14036	-2.82572	0.0142355	0.212856	-3.11771	Olfr461	protein_coding	olfactory receptor 461 [Source:MGI Symbol;Acc:MGI:3030295]
ENSMUSG00000097197	-1.20334	-3.05792	-3.11508	0.00815244	0.190957	-2.80919	AL672246.2	lincRNA
ENSMUSG00000010841	-1.20136	-3.14571	-2.79707	0.0150403	0.216089	-3.08644	1700006E09Rik	protein_coding	RIKEN cDNA 1700006E09 gene [Source:MGI Symbol;Acc:MGI:1922687]
ENSMUSG00000029423	-1.18287	-3.51138	-2.50073	0.0264555	0.259551	-3.4678	Piwil1	protein_coding	piwi-like homolog 1 (Drosophila) [Source:MGI Symbol;Acc:MGI:1928897]
ENSMUSG00000071495	-1.18261	-1.03317	-3.06071	0.00905432	0.193504	-2.43539	Vmn1r206	protein_coding	vomeronasal 1 receptor 206 [Source:MGI Symbol;Acc:MGI:2159665]
ENSMUSG00000087009	-1.17872	-3.64867	-2.23246	0.0436843	0.306911	-3.78869	Nphs1as	antisense	nephrosis 1 homolog, nephrin antisense [Source:MGI Symbol;Acc:MGI:2675468]
ENSMUSG00000086236	-1.1707	-2.90734	-2.70962	0.0177829	0.228893	-3.18374	5830418P13Rik	lincRNA	RIKEN cDNA 5830418P13 gene [Source:MGI Symbol;Acc:MGI:3604110]
ENSMUSG00000065433	-1.1599	-3.38951	-2.20548	0.0459115	0.312859	-3.76758	Mir370	miRNA	microRNA 370 [Source:MGI Symbol;Acc:MGI:3619375]
ENSMUSG00000084404	-1.15929	-2.4826	-3.08075	0.00871091	0.192707	-2.74212	Gm12513	pseudogene	predicted gene 12513 [Source:MGI Symbol;Acc:MGI:3649753]
ENSMUSG00000092623	-1.15682	-2.40184	-3.01008	0.00998324	0.198437	-2.70312	Gm20413	pseudogene	predicted gene 20413 [Source:MGI Symbol;Acc:MGI:5141878]
ENSMUSG00000056872	-1.14867	-3.67556	-2.27738	0.0401998	0.296929	-3.70305	Gm10011	processed_pseudogene	predicted gene 10011 [Source:MGI Symbol;Acc:MGI:3708747]
ENSMUSG00000079386	-1.14302	-2.60075	-2.72373	0.0173094	0.227043	-3.12745	Gm3173	protein_coding	predicted gene 3173 [Source:MGI Symbol;Acc:MGI:3781352]
ENSMUSG00000024681	-1.1411	-2.70467	-2.70916	0.0177986	0.228893	-3.11818	Ms4a3	protein_coding	membrane-spanning 4-domains, subfamily A, member 3 [Source:MGI Symbol;Acc:MGI:2158468]
ENSMUSG00000086777	-1.13721	-3.31078	-2.21345	0.0452429	0.311037	-3.74427	B230104C08Rik	lincRNA	RIKEN cDNA B230104C08 gene [Source:MGI Symbol;Acc:MGI:1925091]
ENSMUSG00000059305	-1.12396	-3.48701	-2.27738	0.0401992	0.296929	-3.67451	Vpreb1	protein_coding	pre-B lymphocyte gene 1 [Source:MGI Symbol;Acc:MGI:98936]
ENSMUSG00000030069	-1.12325	0.36749	-5.1055	0.000197938	0.0694452	0.884537	Prok2	protein_coding	prokineticin 2 [Source:MGI Symbol;Acc:MGI:1354178]
ENSMUSG00000036198	-1.12216	3.79711	-5.8403	5.63637e-05	0.0351449	2.04343	Arhgap36	protein_coding	Rho GTPase activating protein 36 [Source:MGI Symbol;Acc:MGI:1922654]
ENSMUSG00000096112	-1.11867	-3.78352	-2.32279	0.0369458	0.29138	-3.7107	AC124681.1	miRNA
ENSMUSG00000021749	-1.09332	-2.48608	-3.10727	0.00827617	0.190966	-2.62482	Oit1	protein_coding	oncoprotein induced transcript 1 [Source:MGI Symbol;Acc:MGI:1201784]
ENSMUSG00000044624	-1.09183	-2.60444	-2.96782	0.0108304	0.20125	-2.81679	Gm4922	protein_coding	predicted gene 4922 [Source:MGI Symbol;Acc:MGI:3644318]
ENSMUSG00000079711	-1.08959	-3.89034	-2.46332	0.0283905	0.265894	-3.54813	Smok4a	protein_coding	sperm motility kinase 4A [Source:MGI Symbol;Acc:MGI:3036233]
ENSMUSG00000023043	-1.08859	-3.10761	-2.29593	0.0388384	0.294986	-3.64663	Krt18	protein_coding	keratin 18 [Source:MGI Symbol;Acc:MGI:96692]
ENSMUSG00000089308	-1.07941	-3.6043	-2.29181	0.0391374	0.295181	-3.71086	SNORD121A	snoRNA	Small nucleolar RNA SNORD121A [Source:RFAM;Acc:RF01191]
ENSMUSG00000069053	-1.07791	0.271014	-4.99353	0.000241251	0.0731276	0.659247	Ube1y1	protein_coding	ubiquitin-activating enzyme E1, Chr Y 1 [Source:MGI Symbol;Acc:MGI:98891]
ENSMUSG00000041737	-1.07568	-3.99432	-2.18572	0.047611	0.317092	-3.82218	Tmem45b	protein_coding	transmembrane protein 45b [Source:MGI Symbol;Acc:MGI:2384574]
ENSMUSG00000092635	-1.07356	-3.03583	-2.5232	0.0253545	0.255861	-3.43338	Metazoa_SRP	misc_RNA	Metazoan signal recognition particle RNA [Source:RFAM;Acc:RF00017]
ENSMUSG00000081052	-1.06341	-3.40565	-2.52521	0.0252586	0.255511	-3.42333	Gm6305	pseudogene	predicted gene 6305 [Source:MGI Symbol;Acc:MGI:3644967]
ENSMUSG00000037124	-1.05689	-3.17955	-2.3015	0.0384386	0.294986	-3.66668	Trim58	protein_coding	tripartite motif-containing 58 [Source:MGI Symbol;Acc:MGI:2684862]
ENSMUSG00000064208	-1.04676	-3.37938	-2.23569	0.0434241	0.306722	-3.7654	Gm10145	processed_pseudogene	predicted gene 10145 [Source:MGI Symbol;Acc:MGI:3704353]
ENSMUSG00000085902	-1.03858	-3.51663	-2.40669	0.0315814	0.276697	-3.63979	Gm12200	antisense	predicted gene 12200 [Source:MGI Symbol;Acc:MGI:3650413]
ENSMUSG00000083692	-1.03806	-1.80327	-2.32301	0.0369303	0.29138	-3.53255	Gm9575	pseudogene	predicted gene 9575 [Source:MGI Symbol;Acc:MGI:3779984]
ENSMUSG00000033470	-1.03616	-2.47071	-2.18378	0.0477808	0.317903	-3.72226	Cysltr2	protein_coding	cysteinyl leukotriene receptor 2 [Source:MGI Symbol;Acc:MGI:1917336]
ENSMUSG00000065694	-1.03524	-2.25257	-3.06819	0.0089246	0.192707	-2.58308	U1	snRNA	U1 spliceosomal RNA [Source:RFAM;Acc:RF00003]
ENSMUSG00000079564	-1.01288	-2.08291	-2.75467	0.0163138	0.223689	-2.99779	Gm11149	protein_coding	predicted gene 11149 [Source:MGI Symbol;Acc:MGI:3642683]
ENSMUSG00000085802	-1.00695	-2.14914	-2.81316	0.0145832	0.213436	-2.91114	Gm16059	antisense	predicted gene 16059 [Source:MGI Symbol;Acc:MGI:3802029]
ENSMUSG00000096144	-1.00623	-3.2251	-2.33773	0.0359308	0.289716	-3.62297	B020004C17Rik	protein_coding	RIKEN cDNA B020004C17 gene [Source:MGI Symbol;Acc:MGI:3588236]
ENSMUSG00000077569	-0.979705	-3.29038	-2.17207	0.0488184	0.320691	-3.80127	SNORA58	snoRNA	Small nucleolar RNA SNORA58 [Source:RFAM;Acc:RF00418]
ENSMUSG00000092775	-0.974554	-2.38779	-3.00202	0.0101395	0.198437	-2.70104	Metazoa_SRP	misc_RNA	Metazoan signal recognition particle RNA [Source:RFAM;Acc:RF00017]
ENSMUSG00000082345	-0.974069	-3.54768	-2.19987	0.0463887	0.314145	-3.77464	Gm13622	pseudogene	predicted gene 13622 [Source:MGI Symbol;Acc:MGI:3652182]
ENSMUSG00000094290	-0.964979	-3.16868	-2.65269	0.0198248	0.235228	-3.25751	AC120391.1	miRNA
ENSMUSG00000073058	-0.95482	-3.32067	-2.34967	0.0351392	0.288066	-3.6292	Gm10463	protein_coding	predicted gene 10463 [Source:MGI Symbol;Acc:MGI:3642170]
ENSMUSG00000021213	-0.951886	-2.18472	-2.53944	0.0245868	0.252563	-3.27716	Akr1c13	protein_coding	aldo-keto reductase family 1, member C13 [Source:MGI Symbol;Acc:MGI:1351662]
ENSMUSG00000064982	-0.948032	-3.05194	-2.16451	0.0495004	0.321034	-3.77314	U2	snRNA	U2 spliceosomal RNA [Source:RFAM;Acc:RF00004]
ENSMUSG00000058945	-0.945345	-3.10658	-2.49517	0.0267349	0.261119	-3.4528	Gm10056	processed_pseudogene	predicted gene 10056 [Source:MGI Symbol;Acc:MGI:3708689]
ENSMUSG00000041481	-0.940789	-2.29026	-2.62607	0.0208563	0.239883	-3.17669	Serpina3g	protein_coding	serine (or cysteine) peptidase inhibitor, clade A, member 3G [Source:MGI Symbol;Acc:MGI:105046]
ENSMUSG00000033196	-0.936738	-1.30999	-3.35809	0.00510048	0.166799	-2.06932	Myh2	protein_coding	myosin, heavy polypeptide 2, skeletal muscle, adult [Source:MGI Symbol;Acc:MGI:1339710]
ENSMUSG00000026322	-0.929141	3.64947	-4.81658	0.000330946	0.0782865	0.284047	Htr4	protein_coding	5 hydroxytryptamine (serotonin) receptor 4 [Source:MGI Symbol;Acc:MGI:109246]
ENSMUSG00000065591	-0.924586	-2.19232	-2.64755	0.02002	0.236271	-3.16881	U6	snRNA	U6 spliceosomal RNA [Source:RFAM;Acc:RF00026]
ENSMUSG00000081809	-0.923352	-2.05843	-2.5642	0.0234592	0.249273	-3.24542	Gm15539	pseudogene	predicted gene 15539 [Source:MGI Symbol;Acc:MGI:3782987]
ENSMUSG00000081136	-0.918078	-2.18855	-2.30652	0.0380813	0.294379	-3.57509	Gm12990	pseudogene	predicted gene 12990 [Source:MGI Symbol;Acc:MGI:3651107]
ENSMUSG00000023964	-0.895266	3.02944	-3.33234	0.00536015	0.167474	-2.36955	Calcr	protein_coding	calcitonin receptor [Source:MGI Symbol;Acc:MGI:101950]
ENSMUSG00000094530	-0.890383	-2.20569	-2.81428	0.0145517	0.213436	-2.97187	AC239880.1	processed_pseudogene
ENSMUSG00000084113	-0.885433	-3.2816	-2.19165	0.0470948	0.315631	-3.75977	Gm14277	pseudogene	predicted gene 14277 [Source:MGI Symbol;Acc:MGI:3650350]
ENSMUSG00000084960	-0.878805	-2.46218	-2.35149	0.0350197	0.288066	-3.52316	B430010I23Rik	lincRNA	RIKEN cDNA B430010I23 gene [Source:MGI Symbol;Acc:MGI:1926099]
ENSMUSG00000047631	-0.873327	-2.18388	-2.48538	0.0272338	0.262051	-3.33455	Apof	protein_coding	apolipoprotein F [Source:MGI Symbol;Acc:MGI:104539]
ENSMUSG00000092035	-0.869826	7.93507	-5.01078	0.000233983	0.0731276	0.251504	Peg10	protein_coding	paternally expressed 10 [Source:MGI Symbol;Acc:MGI:2157785]
ENSMUSG00000088119	-0.852784	-1.33846	-2.63139	0.0206463	0.239109	-3.09484	U6	snRNA	U6 spliceosomal RNA [Source:RFAM;Acc:RF00026]
ENSMUSG00000086105	-0.8524	-2.07143	-2.28287	0.039792	0.296066	-3.58743	Gm11636	lincRNA	predicted gene 11636 [Source:MGI Symbol;Acc:MGI:3649522]
ENSMUSG00000084830	-0.840432	-1.24154	-2.4872	0.0271404	0.261982	-3.30317	Gm14539	pseudogene	predicted gene 14539 [Source:MGI Symbol;Acc:MGI:3705371]
ENSMUSG00000075270	-0.83575	2.51623	-4.15394	0.00111862	0.12075	-0.754626	Pde11a	protein_coding	phosphodiesterase 11A [Source:MGI Symbol;Acc:MGI:3036251]
ENSMUSG00000087503	-0.823918	-1.61391	-2.92452	0.0117725	0.20558	-2.67233	Gm11459	processed_transcript	predicted gene 11459 [Source:MGI Symbol;Acc:MGI:3649776]
ENSMUSG00000018543	-0.823647	-1.95091	-2.3255	0.0367594	0.29138	-3.52586	1700001P01Rik	protein_coding	RIKEN cDNA 1700001P01 gene [Source:MGI Symbol;Acc:MGI:1919465]
ENSMUSG00000081405	-0.822055	-1.17729	-3.12526	0.00799382	0.189641	-2.37851	Gm13142	pseudogene	predicted gene 13142 [Source:MGI Symbol;Acc:MGI:3651745]
ENSMUSG00000019890	-0.819673	4.98366	-3.86301	0.0019377	0.139389	-1.70675	Nts	protein_coding	neurotensin [Source:MGI Symbol;Acc:MGI:1328351]
ENSMUSG00000031130	-0.818343	0.485323	-3.90505	0.001789	0.137071	-1.03551	Brs3	protein_coding	bombesin-like receptor 3 [Source:MGI Symbol;Acc:MGI:1100501]
ENSMUSG00000070985	-0.807481	-2.86356	-2.27278	0.0405438	0.298612	-3.63826	Acnat1	protein_coding	acyl-coenzyme A amino acid N-acyltransferase 1 [Source:MGI Symbol;Acc:MGI:2140197]
ENSMUSG00000083413	-0.805965	-1.10606	-2.61973	0.0211097	0.240916	-3.10861	Vmn1r-ps110	pseudogene	vomeronasal 1 receptor, pseudogene 110 [Source:MGI Symbol;Acc:MGI:4439062]
ENSMUSG00000053687	-0.802363	-1.89248	-2.28348	0.0397469	0.296066	-3.57849	Dpep2	protein_coding	dipeptidase 2 [Source:MGI Symbol;Acc:MGI:2442042]
ENSMUSG00000028214	-0.801605	1.13366	-6.67627	1.47885e-05	0.0213953	3.276	Gem	protein_coding	GTP binding protein (gene overexpressed in skeletal muscle) [Source:MGI Symbol;Acc:MGI:99844]
ENSMUSG00000065561	-0.794033	-2.77484	-2.26826	0.0408848	0.299454	-3.62693	Mir369	miRNA	microRNA 369 [Source:MGI Symbol;Acc:MGI:3619374]
ENSMUSG00000097429	-0.789043	-1.31623	-2.53143	0.0249625	0.254245	-3.24158	AC160138.2	lincRNA
ENSMUSG00000082786	-0.77616	-2.3053	-2.47529	0.0277572	0.26435	-3.36223	Gm14489	pseudogene	predicted gene 14489 [Source:MGI Symbol;Acc:MGI:3649726]
ENSMUSG00000067106	-0.773253	-2.50206	-2.2972	0.0387472	0.294986	-3.59375	Gm5529	processed_pseudogene	predicted pseudogene 5529 [Source:MGI Symbol;Acc:MGI:3646377]
ENSMUSG00000089886	-0.768356	-1.18146	-3.25055	0.00627648	0.174403	-2.17027	Gm16184	pseudogene	predicted gene 16184 [Source:MGI Symbol;Acc:MGI:3802154]
ENSMUSG00000093507	-0.762369	-0.948905	-3.9737	0.0015708	0.133095	-1.06115	Gm20627	processed_transcript	predicted gene 20627 [Source:MGI Symbol;Acc:MGI:5313074]
ENSMUSG00000034063	-0.752647	-2.77783	-2.21243	0.0453285	0.311086	-3.69411	4930590J08Rik	protein_coding	RIKEN cDNA 4930590J08 gene [Source:MGI Symbol;Acc:MGI:2685917]
ENSMUSG00000065259	-0.751798	-2.11871	-2.24291	0.0428493	0.306193	-3.64465	Snora30	snoRNA	small nucleolar RNA, H/ACA box 30 [Source:MGI Symbol;Acc:MGI:3819499]
ENSMUSG00000000983	-0.751062	-0.978951	-2.61563	0.0212749	0.24159	-3.11415	Wfdc18	protein_coding	WAP four-disulfide core domain 18 [Source:MGI Symbol;Acc:MGI:107506]
ENSMUSG00000062345	-0.749479	0.240572	-3.6467	0.00292818	0.143655	-1.47031	Serpinb2	protein_coding	serine (or cysteine) peptidase inhibitor, clade B, member 2 [Source:MGI Symbol;Acc:MGI:97609]
ENSMUSG00000084616	-0.745907	-0.109338	-3.74981	0.00240406	0.142347	-1.31639	U6	snRNA	U6 spliceosomal RNA [Source:RFAM;Acc:RF00026]
ENSMUSG00000058620	-0.743533	1.92822	-3.66455	0.00282976	0.143655	-1.56067	Adra2b	protein_coding	adrenergic receptor, alpha 2b [Source:MGI Symbol;Acc:MGI:87935]
ENSMUSG00000024440	-0.731815	-1.91756	-2.60221	0.0218253	0.244032	-3.14559	Pcdh12	protein_coding	protocadherin 12 [Source:MGI Symbol;Acc:MGI:1855700]
ENSMUSG00000032034	-0.731329	0.498474	-3.42546	0.00447946	0.161589	-1.84907	Kcnj5	protein_coding	potassium inwardly-rectifying channel, subfamily J, member 5 [Source:MGI Symbol;Acc:MGI:104755]
ENSMUSG00000086904	-0.730806	-1.54847	-2.56997	0.023204	0.249273	-3.2015	Gm13404	lincRNA	predicted gene 13404 [Source:MGI Symbol;Acc:MGI:3649379]
ENSMUSG00000023039	-0.730333	-2.06647	-2.41397	0.0311527	0.274884	-3.42606	Krt7	protein_coding	keratin 7 [Source:MGI Symbol;Acc:MGI:96704]
ENSMUSG00000081871	-0.728541	-0.990531	-2.64779	0.0200109	0.236271	-3.06839	Gm11488	pseudogene	predicted gene 11488 [Source:MGI Symbol;Acc:MGI:3650705]
ENSMUSG00000032690	-0.72544	-1.52616	-2.21281	0.045296	0.311086	-3.67356	Oas2	protein_coding	2'-5' oligoadenylate synthetase 2 [Source:MGI Symbol;Acc:MGI:2180852]
ENSMUSG00000092844	-0.725388	-2.34368	-2.20452	0.0459935	0.313265	-3.68239	AL592465.1	miRNA
ENSMUSG00000055489	-0.721321	1.27386	-3.97488	0.00156728	0.133095	-0.939016	Ano5	protein_coding	anoctamin 5 [Source:MGI Symbol;Acc:MGI:3576659]
ENSMUSG00000027196	-0.719556	-1.00871	-3.02324	0.00973295	0.197831	-2.49705	4921507L20Rik	lincRNA	RIKEN cDNA 4921507L20 gene [Source:MGI Symbol;Acc:MGI:1918102]
ENSMUSG00000089417	-0.718045	-0.904521	-2.34698	0.0353161	0.288251	-3.5078	SCARNA7	snoRNA	Small Cajal body-specific RNA 7 [Source:RFAM;Acc:RF01295]
ENSMUSG00000086049	-0.71552	-3.05812	-2.1781	0.0482815	0.319404	-3.73704	Gm12735	antisense	predicted gene 12735 [Source:MGI Symbol;Acc:MGI:3650816]
ENSMUSG00000083744	-0.71398	-1.24205	-2.74351	0.0166664	0.224946	-2.92311	Gm14824	pseudogene	predicted gene 14824 [Source:MGI Symbol;Acc:MGI:3802065]
ENSMUSG00000079470	-0.712537	3.25071	-6.04222	4.04388e-05	0.0324777	2.4143	Utp14b	protein_coding	UTP14, U3 small nucleolar ribonucleoprotein, homolog B (yeast) [Source:MGI Symbol;Acc:MGI:2445092]
ENSMUSG00000031111	-0.711609	2.56148	-2.74012	0.0167747	0.225047	-3.38852	Igsf1	protein_coding	immunoglobulin superfamily, member 1 [Source:MGI Symbol;Acc:MGI:2147913]
ENSMUSG00000078184	-0.711515	-2.21798	-2.54031	0.0245462	0.252563	-3.25747	B020018G12Rik	protein_coding	RIKEN cDNA B020018G12 gene [Source:MGI Symbol;Acc:MGI:3612447]
ENSMUSG00000088901	-0.695729	-2.67623	-2.19662	0.0466662	0.314776	-3.70293	Mir1943	miRNA	microRNA 1943 [Source:MGI Symbol;Acc:MGI:3836982]
ENSMUSG00000038112	-0.684114	4.58002	-3.175	0.00726199	0.183286	-2.98355	AW551984	protein_coding	expressed sequence AW551984 [Source:MGI Symbol;Acc:MGI:2143322]
ENSMUSG00000036357	-0.68008	5.17439	-3.38893	0.0048061	0.164578	-2.63091	Gpr101	protein_coding	G protein-coupled receptor 101 [Source:MGI Symbol;Acc:MGI:2685211]
ENSMUSG00000086047	-0.675795	-0.612474	-2.22502	0.0442879	0.308317	-3.72126	9530046B11Rik	lincRNA	RIKEN cDNA 9530046B11 gene [Source:MGI Symbol;Acc:MGI:1925671]
ENSMUSG00000085958	-0.673916	-2.50403	-2.20667	0.0458115	0.312545	-3.68844	A930019D19Rik	antisense	RIKEN cDNA A930019D19 gene [Source:MGI Symbol;Acc:MGI:1925056]
ENSMUSG00000091742	-0.669149	-1.49299	-2.44348	0.0294714	0.269587	-3.36082	Gm5093	protein_coding	predicted gene 5093 [Source:MGI Symbol;Acc:MGI:3644404]
ENSMUSG00000056313	-0.661736	-1.34644	-2.57771	0.0228651	0.248634	-3.17124	1810011O10Rik	protein_coding	RIKEN cDNA 1810011O10 gene [Source:MGI Symbol;Acc:MGI:1916318]
ENSMUSG00000083139	-0.650678	-1.41686	-2.43216	0.0301061	0.271324	-3.3759	Gm12418	pseudogene	predicted gene 12418 [Source:MGI Symbol;Acc:MGI:3650582]
ENSMUSG00000096255	-0.647062	-1.27123	-2.16792	0.0491913	0.320828	-3.73765	Dynlt1b	protein_coding	dynein light chain Tctex-type 1B [Source:MGI Symbol;Acc:MGI:98643]
ENSMUSG00000027514	-0.64547	-1.48413	-2.23763	0.0432689	0.306719	-3.64002	Zbp1	protein_coding	Z-DNA binding protein 1 [Source:MGI Symbol;Acc:MGI:1927449]
ENSMUSG00000093404	-0.645175	-1.36355	-2.3747	0.0335328	0.28313	-3.46195	AC139376.1	miRNA
ENSMUSG00000021337	-0.640616	-1.1532	-3.24223	0.00637813	0.175172	-2.17648	Scgn	protein_coding	secretagogin, EF-hand calcium binding protein [Source:MGI Symbol;Acc:MGI:2384873]
ENSMUSG00000026114	-0.64025	-1.01364	-2.38023	0.0331871	0.282404	-3.45313	Cnga3	protein_coding	cyclic nucleotide gated channel alpha 3 [Source:MGI Symbol;Acc:MGI:1341818]
ENSMUSG00000022041	-0.638357	-0.858645	-2.47169	0.027946	0.264506	-3.32384	Chrna2	protein_coding	cholinergic receptor, nicotinic, alpha polypeptide 2 (neuronal) [Source:MGI Symbol;Acc:MGI:87886]
ENSMUSG00000051590	-0.634226	2.83022	-4.81885	0.000329598	0.0782865	0.370344	Ysk4	protein_coding	Yeast Sps1/Ste20-related kinase 4 (S. cerevisiae) [Source:MGI Symbol;Acc:MGI:1203481]
ENSMUSG00000085225	-0.633526	-1.3425	-2.5244	0.025297	0.255769	-3.2463	Gm14637	antisense	predicted gene 14637 [Source:MGI Symbol;Acc:MGI:3705296]
ENSMUSG00000094551	-0.627201	-1.30616	-2.55682	0.0237899	0.250133	-3.20076	U6	snRNA	U6 spliceosomal RNA [Source:RFAM;Acc:RF00026]
ENSMUSG00000082765	-0.625134	-0.302367	-3.06146	0.00904121	0.193504	-2.42958	Gm14411	pseudogene	predicted gene 14411 [Source:MGI Symbol;Acc:MGI:3649821]
ENSMUSG00000084973	-0.619355	-1.58522	-2.29732	0.0387383	0.294986	-3.56014	Gm13848	lincRNA	predicted gene 13848 [Source:MGI Symbol;Acc:MGI:3651996]
ENSMUSG00000067578	-0.616001	3.91286	-5.39582	0.00011943	0.0576134	1.24405	Cbln4	protein_coding	cerebellin 4 precursor protein [Source:MGI Symbol;Acc:MGI:2154433]
ENSMUSG00000079362	-0.615761	0.114835	-2.77816	0.0155957	0.219495	-2.91991	Gbp6	protein_coding	guanylate binding protein 6 [Source:MGI Symbol;Acc:MGI:2140937]
ENSMUSG00000097797	-0.614881	0.698874	-3.55885	0.00346568	0.147618	-1.63089	AC103380.1	lincRNA
ENSMUSG00000012705	-0.611928	-0.0790751	-2.99655	0.0102471	0.198437	-2.53309	Retn	protein_coding	resistin [Source:MGI Symbol;Acc:MGI:1888506]
ENSMUSG00000084899	-0.608252	-0.293684	-2.21662	0.0449793	0.310248	-3.77972	Gm15344	processed_transcript	predicted gene 15344 [Source:MGI Symbol;Acc:MGI:3708098]
ENSMUSG00000093059	-0.605087	-1.35408	-2.58026	0.0227548	0.247889	-3.16629	Metazoa_SRP	misc_RNA	Metazoan signal recognition particle RNA [Source:RFAM;Acc:RF00017]
ENSMUSG00000026628	-0.601966	-0.396492	-2.9974	0.0102302	0.198437	-2.53384	Atf3	protein_coding	activating transcription factor 3 [Source:MGI Symbol;Acc:MGI:109384]
ENSMUSG00000038932	-0.600843	1.10368	-3.06458	0.00898694	0.193049	-2.50436	Tcfl5	protein_coding	transcription factor-like 5 (basic helix-loop-helix) [Source:MGI Symbol;Acc:MGI:2672878]
ENSMUSG00000063953	-0.598847	0.173654	-2.4582	0.0286661	0.266724	-3.41931	Amd2	protein_coding	S-adenosylmethionine decarboxylase 2 [Source:MGI Symbol;Acc:MGI:1333111]
ENSMUSG00000063522	-0.596241	-0.812771	-2.32681	0.0366699	0.29138	-3.5497	2010109I03Rik	protein_coding	RIKEN cDNA 2010109I03 gene [Source:MGI Symbol;Acc:MGI:1914288]
ENSMUSG00000084980	-0.594613	-1.02399	-2.56774	0.0233022	0.249273	-3.18378	4921508A21Rik	antisense	RIKEN cDNA 4921508A21 gene [Source:MGI Symbol;Acc:MGI:1921295]
ENSMUSG00000084917	-0.590934	0.412441	-3.17339	0.00728449	0.183286	-2.27982	Gm17477	lincRNA	predicted gene, 17477 [Source:MGI Symbol;Acc:MGI:4937111]
ENSMUSG00000019874	-0.586312	4.18798	-6.84483	1.14229e-05	0.0205892	3.5872	Fabp7	protein_coding	fatty acid binding protein 7, brain [Source:MGI Symbol;Acc:MGI:101916]
ENSMUSG00000069911	-0.570498	3.85745	-6.49701	1.95439e-05	0.0227939	3.07783	Fam196b	protein_coding	family with sequence similarity 196, member B [Source:MGI Symbol;Acc:MGI:3643491]
ENSMUSG00000034151	-0.56289	-0.407398	-2.37732	0.0333683	0.28313	-3.52678	Zbbx	protein_coding	zinc finger, B-box domain containing [Source:MGI Symbol;Acc:MGI:2674085]
ENSMUSG00000035365	-0.562314	-0.983302	-2.17533	0.0485276	0.319704	-3.73625	Parpbp	protein_coding	PARP1 binding protein [Source:MGI Symbol;Acc:MGI:1922567]
ENSMUSG00000093233	-0.560498	-0.237959	-3.18488	0.00712472	0.182128	-2.23073	Metazoa_SRP	misc_RNA	Metazoan signal recognition particle RNA [Source:RFAM;Acc:RF00017]
ENSMUSG00000083362	-0.552381	-0.876311	-2.85094	0.0135624	0.210752	-2.76282	Gm8606	pseudogene	predicted gene 8606 [Source:MGI Symbol;Acc:MGI:3646345]
ENSMUSG00000068200	-0.552109	-0.18583	-3.13318	0.00787253	0.188667	-2.31407	Gm5931	pseudogene	predicted pseudogene 5931 [Source:MGI Symbol;Acc:MGI:3647036]
ENSMUSG00000029195	-0.550597	-1.53732	-2.26953	0.0407889	0.299292	-3.60091	Klb	protein_coding	klotho beta [Source:MGI Symbol;Acc:MGI:1932466]
ENSMUSG00000070390	-0.549307	-0.820737	-2.45609	0.02878	0.26727	-3.35385	Nlrp1b	protein_coding	NLR family, pyrin domain containing 1B [Source:MGI Symbol;Acc:MGI:3582959]
ENSMUSG00000037446	-0.549072	-1.13988	-2.36898	0.033893	0.283876	-3.47075	Tulp1	protein_coding	tubby like protein 1 [Source:MGI Symbol;Acc:MGI:109571]
ENSMUSG00000081629	-0.548157	-1.70756	-2.23611	0.0433908	0.306722	-3.64069	Eif3s6-ps1	pseudogene	eukaryotic translation initiation factor 3, subunit 6, pseudogene 1 [Source:MGI Symbol;Acc:MGI:103203]
ENSMUSG00000034738	-0.54698	1.22253	-3.82433	0.00208566	0.140564	-1.20119	Nostrin	protein_coding	nitric oxide synthase trafficker [Source:MGI Symbol;Acc:MGI:3606242]
ENSMUSG00000075707	-0.546068	1.77012	-2.89717	0.0124087	0.205708	-2.96981	Dio3	protein_coding	deiodinase, iodothyronine type III [Source:MGI Symbol;Acc:MGI:1306782]
ENSMUSG00000055775	-0.5448	-0.135043	-2.29601	0.038833	0.294986	-3.67044	Myh8	protein_coding	myosin, heavy polypeptide 8, skeletal muscle, perinatal [Source:MGI Symbol;Acc:MGI:1339712]
ENSMUSG00000030589	-0.541835	-0.287745	-2.31663	0.037372	0.291607	-3.60733	Rasgrp4	protein_coding	RAS guanyl releasing protein 4 [Source:MGI Symbol;Acc:MGI:2386851]
ENSMUSG00000035678	-0.536899	-0.0833052	-3.18734	0.00709098	0.182115	-2.22759	Tnfsf9	protein_coding	tumor necrosis factor (ligand) superfamily, member 9 [Source:MGI Symbol;Acc:MGI:1101058]
ENSMUSG00000085787	-0.536726	-0.0838899	-2.30319	0.0383179	0.294811	-3.62793	Gm13092	pseudogene	predicted gene 13092 [Source:MGI Symbol;Acc:MGI:3649661]
ENSMUSG00000091002	-0.535479	4.42966	-5.54583	9.24091e-05	0.0469794	1.44638	Tcerg1l	protein_coding	transcription elongation regulator 1-like [Source:MGI Symbol;Acc:MGI:1917821]
ENSMUSG00000087513	-0.533809	-0.914726	-2.65587	0.019705	0.235127	-3.05427	Gm13236	lincRNA	predicted gene 13236 [Source:MGI Symbol;Acc:MGI:3705163]
ENSMUSG00000062393	-0.533592	3.30363	-2.63493	0.0205074	0.238336	-3.7313	Dgkk	protein_coding	diacylglycerol kinase kappa [Source:MGI Symbol;Acc:MGI:3580254]
ENSMUSG00000084241	-0.529685	-0.570545	-2.89821	0.0123839	0.205708	-2.68675	Gm13416	pseudogene	predicted gene 13416 [Source:MGI Symbol;Acc:MGI:3652158]
ENSMUSG00000086822	-0.529344	1.85934	-3.42014	0.00452554	0.162845	-2.00033	5330413P13Rik	processed_transcript	RIKEN cDNA 5330413P13 gene [Source:MGI Symbol;Acc:MGI:3041161]
ENSMUSG00000078920	-0.527042	-1.05933	-2.44208	0.0295496	0.269618	-3.36878	Ifi47	protein_coding	interferon gamma inducible protein 47 [Source:MGI Symbol;Acc:MGI:99448]
ENSMUSG00000025432	-0.526552	-1.45203	-2.58976	0.022348	0.245839	-3.15281	Avil	protein_coding	advillin [Source:MGI Symbol;Acc:MGI:1333798]
ENSMUSG00000041673	-0.517975	0.105388	-3.89632	0.00181887	0.137071	-1.05525	Lrrc18	protein_coding	leucine rich repeat containing 18 [Source:MGI Symbol;Acc:MGI:1914830]
ENSMUSG00000085008	-0.517928	-0.0274342	-2.42893	0.0302891	0.271715	-3.46856	Gm13399	antisense	predicted gene 13399 [Source:MGI Symbol;Acc:MGI:3652314]
ENSMUSG00000024842	-0.51288	-0.384363	-2.68431	0.0186641	0.230988	-3.03826	Cabp4	protein_coding	calcium binding protein 4 [Source:MGI Symbol;Acc:MGI:1920910]
ENSMUSG00000062458	-0.51247	-0.878442	-2.29034	0.0392444	0.295273	-3.59151	Gm8623	pseudogene	predicted gene 8623 [Source:MGI Symbol;Acc:MGI:3644689]
ENSMUSG00000074939	-0.503336	1.66239	-3.36617	0.00502167	0.166127	-2.09005	Chrm5	protein_coding	cholinergic receptor, muscarinic 5 [Source:MGI Symbol;Acc:MGI:109248]
ENSMUSG00000078880	-0.50011	-0.838891	-2.25302	0.0420552	0.303524	-3.65401	Gm14308	protein_coding	predicted gene 14308 [Source:MGI Symbol;Acc:MGI:3782921]
ENSMUSG00000080896	-0.497739	0.482944	-2.72587	0.0172385	0.226919	-3.0393	Gm14567	pseudogene	predicted gene 14567 [Source:MGI Symbol;Acc:MGI:3705732]
ENSMUSG00000054555	-0.493243	4.24331	-5.95291	4.68028e-05	0.0324777	2.15957	Adam12	protein_coding	a disintegrin and metallopeptidase domain 12 (meltrin alpha) [Source:MGI Symbol;Acc:MGI:105378]
ENSMUSG00000058400	-0.489598	-0.284494	-2.34459	0.0354737	0.288251	-3.57366	Qrfpr	protein_coding	pyroglutamylated RFamide peptide receptor [Source:MGI Symbol;Acc:MGI:2677633]
ENSMUSG00000042641	-0.488982	0.939927	-3.03209	0.00956825	0.196901	-2.57889	Rgsl1	protein_coding	regulator of G-protein signaling like 1 [Source:MGI Symbol;Acc:MGI:2685048]
ENSMUSG00000092215	-0.483048	0.323487	-3.42709	0.00446541	0.161589	-1.83754	Gm20419	lincRNA	predicted gene 20419 [Source:MGI Symbol;Acc:MGI:5141884]
ENSMUSG00000091227	-0.48128	-1.34635	-2.17447	0.0486042	0.319932	-3.73086	Gm3755	protein_coding	predicted gene 3755 [Source:MGI Symbol;Acc:MGI:3781930]
ENSMUSG00000097649	-0.481277	2.27529	-4.60095	0.000489112	0.0969761	0.0672588	AC122223.1	lincRNA
ENSMUSG00000037795	-0.471476	5.04738	-4.71819	0.000395238	0.0870709	-0.123158	N4bp2	protein_coding	NEDD4 binding protein 2 [Source:MGI Symbol;Acc:MGI:2684414]
ENSMUSG00000070532	-0.469118	1.74932	-4.19036	0.00104488	0.117751	-0.608106	1700084C01Rik	protein_coding	RIKEN cDNA 1700084C01 gene [Source:MGI Symbol;Acc:MGI:1925715]
ENSMUSG00000089774	-0.463071	5.63642	-6.66065	1.51495e-05	0.0213953	3.16489	Slc5a3	protein_coding	solute carrier family 5 (inositol transporters), member 3 [Source:MGI Symbol;Acc:MGI:1858226]
ENSMUSG00000031255	-0.462221	-0.552194	-2.39307	0.0323982	0.279895	-3.46808	Sytl4	protein_coding	synaptotagmin-like 4 [Source:MGI Symbol;Acc:MGI:1351606]
ENSMUSG00000028294	-0.460791	1.15278	-2.45826	0.0286627	0.266724	-3.60863	1700003M02Rik	protein_coding	RIKEN cDNA 1700003M02 gene [Source:MGI Symbol;Acc:MGI:1916579]
ENSMUSG00000026414	-0.459813	1.67469	-3.59112	0.00325748	0.145612	-1.65821	Tnnt2	protein_coding	troponin T2, cardiac [Source:MGI Symbol;Acc:MGI:104597]
ENSMUSG00000020251	-0.455048	2.75126	-3.27638	0.00597131	0.172289	-2.44921	Glt8d2	protein_coding	glycosyltransferase 8 domain containing 2 [Source:MGI Symbol;Acc:MGI:1922032]
ENSMUSG00000074627	-0.455042	-0.374217	-2.16523	0.0494343	0.321034	-3.83232	4922505G16Rik	protein_coding	RIKEN cDNA 4922505G16 gene [Source:MGI Symbol;Acc:MGI:3603828]
ENSMUSG00000026950	-0.454324	1.39199	-3.998	0.00150026	0.131038	-0.918091	Neb	protein_coding	nebulin [Source:MGI Symbol;Acc:MGI:97292]
ENSMUSG00000081600	-0.453996	-0.409377	-2.43375	0.0300158	0.271003	-3.42718	Gm12286	pseudogene	predicted gene 12286 [Source:MGI Symbol;Acc:MGI:3649467]
ENSMUSG00000085584	-0.440988	2.83035	-3.59611	0.00322648	0.145612	-1.81348	Rgag1	protein_coding	retrotransposon gag domain containing 1 [Source:MGI Symbol;Acc:MGI:2685231]
ENSMUSG00000060512	-0.440379	1.75504	-3.91137	0.00176768	0.137071	-1.08659	0610040J01Rik	protein_coding	RIKEN cDNA 0610040J01 gene [Source:MGI Symbol;Acc:MGI:1923511]
ENSMUSG00000040856	-0.439715	7.01358	-3.91004	0.00177214	0.137071	-1.77913	Dlk1	protein_coding	delta-like 1 homolog (Drosophila) [Source:MGI Symbol;Acc:MGI:94900]
ENSMUSG00000026475	-0.437916	3.0844	-3.72724	0.00250997	0.142347	-1.65903	Rgs16	protein_coding	regulator of G-protein signaling 16 [Source:MGI Symbol;Acc:MGI:108407]
ENSMUSG00000079427	-0.437162	0.78014	-3.16482	0.00740614	0.184351	-2.30629	Gm2382	protein_coding	predicted gene 2382 [Source:MGI Symbol;Acc:MGI:3780550]
ENSMUSG00000044645	-0.433256	0.246124	-2.71288	0.0176724	0.228566	-3.02544	Gm7334	protein_coding	predicted gene 7334 [Source:MGI Symbol;Acc:MGI:3647393]
ENSMUSG00000024107	-0.432773	0.609713	-2.34741	0.0352874	0.288251	-3.66434	Lhcgr	protein_coding	luteinizing hormone/choriogonadotropin receptor [Source:MGI Symbol;Acc:MGI:96783]
ENSMUSG00000028004	-0.43173	4.16954	-3.26547	0.00609831	0.173387	-2.69842	Npy2r	protein_coding	neuropeptide Y receptor Y2 [Source:MGI Symbol;Acc:MGI:108418]
ENSMUSG00000000317	-0.430728	-0.0236325	-2.51787	0.0256117	0.256861	-3.32326	Bcl6b	protein_coding	B cell CLL/lymphoma 6, member B [Source:MGI Symbol;Acc:MGI:1278332]
ENSMUSG00000094724	-0.428952	0.800219	-3.35002	0.00518044	0.166799	-2.00834	Rnaset2b	protein_coding	ribonuclease T2B [Source:MGI Symbol;Acc:MGI:3702087]
ENSMUSG00000071104	-0.427778	1.14688	-3.03891	0.00944323	0.19592	-2.58864	Ccdc110	protein_coding	coiled-coil domain containing 110 [Source:MGI Symbol;Acc:MGI:2685018]
ENSMUSG00000085246	-0.424977	0.44317	-2.22902	0.0439622	0.307023	-3.85775	Gm15893	antisense	predicted gene 15893 [Source:MGI Symbol;Acc:MGI:3801832]
ENSMUSG00000043441	-0.424517	4.71365	-4.44458	0.000651596	0.109464	-0.571048	Gpr149	protein_coding	G protein-coupled receptor 149 [Source:MGI Symbol;Acc:MGI:2443628]
ENSMUSG00000042567	-0.422635	1.8292	-2.17793	0.0482965	0.319404	-4.19973	Nek10	protein_coding	NIMA (never in mitosis gene a)- related kinase 10 [Source:MGI Symbol;Acc:MGI:2685128]
ENSMUSG00000057886	-0.420856	-0.421433	-2.28132	0.0399067	0.296242	-3.63852	Gm6984	pseudogene	predicted gene 6984 [Source:MGI Symbol;Acc:MGI:3646710]
ENSMUSG00000088323	-0.420315	-0.379245	-2.41659	0.0309996	0.274412	-3.43175	snoU109	snoRNA	Small nucleolar RNA U109 [Source:RFAM;Acc:RF01233]
ENSMUSG00000025316	-0.419971	4.21654	-3.82705	0.00207487	0.140404	-1.69065	Banp	protein_coding	BTG3 associated nuclear protein [Source:MGI Symbol;Acc:MGI:1889023]
ENSMUSG00000078870	-0.41849	0.33137	-2.32676	0.0366735	0.29138	-3.67326	Gm14410	protein_coding	predicted gene 14410 [Source:MGI Symbol;Acc:MGI:3709158]
ENSMUSG00000086965	-0.414793	0.454361	-2.33561	0.0360729	0.289952	-3.6704	Gm16314	protein_coding	predicted gene 16314 [Source:MGI Symbol;Acc:MGI:3833934]
ENSMUSG00000085998	-0.414087	1.10077	-2.2353	0.0434558	0.306728	-3.94532	AW822252	antisense	expressed sequence AW822252 [Source:MGI Symbol;Acc:MGI:2148030]
ENSMUSG00000027520	-0.411889	6.75881	-5.94548	4.7378e-05	0.0324777	1.9332	Zdbf2	protein_coding	zinc finger, DBF-type containing 2 [Source:MGI Symbol;Acc:MGI:1921134]
ENSMUSG00000020423	-0.410541	3.43722	-2.2365	0.0433592	0.306722	-4.47412	Btg2	protein_coding	B cell translocation gene 2, anti-proliferative [Source:MGI Symbol;Acc:MGI:108384]
ENSMUSG00000028995	-0.409869	5.38693	-5.81794	5.8495e-05	0.0351449	1.80394	Fam126a	protein_coding	family with sequence similarity 126, member A [Source:MGI Symbol;Acc:MGI:2149839]
ENSMUSG00000009092	-0.409655	0.792133	-2.61951	0.0211183	0.240916	-3.26956	Derl3	protein_coding	Der1-like domain family, member 3 [Source:MGI Symbol;Acc:MGI:1917627]
ENSMUSG00000031109	-0.409292	4.25601	-5.94387	4.75036e-05	0.0324777	2.14686	Enox2	protein_coding	ecto-NOX disulfide-thiol exchanger 2 [Source:MGI Symbol;Acc:MGI:2384799]
ENSMUSG00000029135	-0.407939	5.52597	-2.81775	0.0144552	0.213406	-3.7866	Fosl2	protein_coding	fos-like antigen 2 [Source:MGI Symbol;Acc:MGI:102858]
ENSMUSG00000022705	-0.403866	3.338	-4.69029	0.000415734	0.0886318	0.0904678	Drd3	protein_coding	dopamine receptor D3 [Source:MGI Symbol;Acc:MGI:94925]
ENSMUSG00000046352	-0.403439	1.07761	-3.79946	0.00218685	0.142347	-1.23177	Gjb2	protein_coding	gap junction protein, beta 2 [Source:MGI Symbol;Acc:MGI:95720]
ENSMUSG00000097899	-0.403261	0.817484	-3.00113	0.0101568	0.198437	-2.5949	AC161534.1	lincRNA
ENSMUSG00000054931	-0.402338	1.86163	-3.46583	0.00414445	0.156817	-1.91121	Zkscan4	protein_coding	zinc finger with KRAB and SCAN domains 4 [Source:MGI Symbol;Acc:MGI:3649412]
ENSMUSG00000061186	-0.400465	2.34755	-3.0987	0.00841425	0.19156	-2.67748	Sfmbt2	protein_coding	Scm-like with four mbt domains 2 [Source:MGI Symbol;Acc:MGI:2447794]
ENSMUSG00000069763	-0.39739	3.5984	-6.3285	2.55023e-05	0.0259558	2.84757	Tmem100	protein_coding	transmembrane protein 100 [Source:MGI Symbol;Acc:MGI:1915138]
ENSMUSG00000032750	-0.393493	1.11516	-3.18129	0.00717428	0.182834	-2.30975	Gab3	protein_coding	growth factor receptor bound protein 2-associated protein 3 [Source:MGI Symbol;Acc:MGI:2387324]
ENSMUSG00000020288	-0.390698	3.56916	-4.03721	0.00139323	0.127297	-1.16376	Ahsa2	protein_coding	AHA1, activator of heat shock protein ATPase 2 [Source:MGI Symbol;Acc:MGI:1916133]
ENSMUSG00000043872	-0.390169	3.74048	-4.36228	0.000758632	0.109599	-0.584255	Zmym1	protein_coding	zinc finger, MYM domain containing 1 [Source:MGI Symbol;Acc:MGI:1915560]
ENSMUSG00000027400	-0.389212	8.49773	-3.90649	0.00178413	0.137071	-1.83413	Pdyn	protein_coding	prodynorphin [Source:MGI Symbol;Acc:MGI:97535]
ENSMUSG00000062743	-0.389207	0.928434	-2.87108	0.0130473	0.208117	-2.84193	Zfp677	protein_coding	zinc finger protein 677 [Source:MGI Symbol;Acc:MGI:3053207]
ENSMUSG00000019577	-0.3889	3.72389	-6.3362	2.5192e-05	0.0259558	2.83614	Pdk4	protein_coding	pyruvate dehydrogenase kinase, isoenzyme 4 [Source:MGI Symbol;Acc:MGI:1351481]
ENSMUSG00000020566	-0.387934	3.13138	-2.5429	0.0244263	0.25224	-3.85155	Atp6v1c2	protein_coding	ATPase, H+ transporting, lysosomal V1 subunit C2 [Source:MGI Symbol;Acc:MGI:1916025]
ENSMUSG00000047907	-0.387464	1.50512	-2.60673	0.0216383	0.242915	-3.3924	Tshz2	protein_coding	teashirt zinc finger family member 2 [Source:MGI Symbol;Acc:MGI:2153084]
ENSMUSG00000097781	-0.387059	0.876682	-2.68789	0.0185366	0.230113	-3.15111	CT010433.2	lincRNA
ENSMUSG00000044258	-0.386822	1.81663	-3.22202	0.00663175	0.17741	-2.35961	Ctla2a	protein_coding	cytotoxic T lymphocyte-associated protein 2 alpha [Source:MGI Symbol;Acc:MGI:88554]
ENSMUSG00000086095	-0.386	2.36939	-2.28532	0.0396119	0.295972	-4.14998	Gm15328	lincRNA	predicted gene 15328 [Source:MGI Symbol;Acc:MGI:3705182]
ENSMUSG00000051212	-0.38501	0.0848279	-2.35507	0.0347862	0.287737	-3.57768	Gpr183	protein_coding	G protein-coupled receptor 183 [Source:MGI Symbol;Acc:MGI:2442034]
ENSMUSG00000074292	-0.384922	0.909434	-2.60904	0.0215436	0.242915	-3.29531	Gm10660	lincRNA	predicted gene 10660 [Source:MGI Symbol;Acc:MGI:3642761]
ENSMUSG00000092341	-0.382919	8.8936	-2.34524	0.0354305	0.288251	-4.7919	Malat1	lincRNA	metastasis associated lung adenocarcinoma transcript 1 (non-coding RNA) [Source:MGI Symbol;Acc:MGI:1919539]
ENSMUSG00000001774	-0.382482	5.99599	-6.90846	1.0372e-05	0.0205645	3.52996	Chordc1	protein_coding	cysteine and histidine-rich domain (CHORD)-containing, zinc-binding protein 1 [Source:MGI Symbol;Acc:MGI:1914167]
ENSMUSG00000063488	-0.38055	1.66758	-2.8225	0.0143238	0.212945	-3.03804	Zfp167	protein_coding	zinc finger protein 167 [Source:MGI Symbol;Acc:MGI:3040678]
ENSMUSG00000073805	-0.378547	3.79313	-4.08484	0.00127366	0.123184	-1.08363	Fam196a	protein_coding	family with sequence similarity 196, member A [Source:MGI Symbol;Acc:MGI:3605068]
ENSMUSG00000027500	0.378852	6.92539	2.56907	0.0232434	0.249273	-4.31874	Stmn2	protein_coding	stathmin-like 2 [Source:MGI Symbol;Acc:MGI:98241]
ENSMUSG00000070348	0.379689	4.38105	3.10396	0.00832929	0.190966	-3.0528	Ccnd1	protein_coding	cyclin D1 [Source:MGI Symbol;Acc:MGI:88313]
ENSMUSG00000029869	0.379965	5.74661	4.54693	0.000539882	0.100212	-0.489412	Ephb6	protein_coding	Eph receptor B6 [Source:MGI Symbol;Acc:MGI:1096338]
ENSMUSG00000054426	0.380541	1.18584	2.19547	0.0467657	0.314954	-4.03416	A930005H10Rik	protein_coding	RIKEN cDNA A930005H10 gene [Source:MGI Symbol;Acc:MGI:1915411]
ENSMUSG00000003345	0.380698	6.64451	3.10204	0.00836022	0.190966	-3.31097	Csnk1g2	protein_coding	casein kinase 1, gamma 2 [Source:MGI Symbol;Acc:MGI:1920014]
ENSMUSG00000033249	0.380708	2.18703	2.16416	0.0495315	0.321034	-4.29285	Hsf4	protein_coding	heat shock transcription factor 4 [Source:MGI Symbol;Acc:MGI:1347058]
ENSMUSG00000020282	0.381016	2.49378	2.39815	0.0320911	0.279132	-3.95801	Rhbdf1	protein_coding	rhomboid family 1 (Drosophila) [Source:MGI Symbol;Acc:MGI:104328]
ENSMUSG00000074170	0.381036	1.00466	2.66089	0.0195171	0.234099	-3.19317	Plekhf1	protein_coding	pleckstrin homology domain containing, family F (with FYVE domain) member 1 [Source:MGI Symbol;Acc:MGI:1919537]
ENSMUSG00000043323	0.381501	4.81756	2.20794	0.0457042	0.312343	-4.77693	Fbrsl1	protein_coding	fibrosin-like 1 [Source:MGI Symbol;Acc:MGI:1920907]
ENSMUSG00000074657	0.381722	10.9996	4.66351	0.000436446	0.0887618	-0.440726	Kif5a	protein_coding	kinesin family member 5A [Source:MGI Symbol;Acc:MGI:109564]
ENSMUSG00000042417	0.382613	2.01527	2.5572	0.0237727	0.250133	-3.55261	Ccno	protein_coding	cyclin O [Source:MGI Symbol;Acc:MGI:2145534]
ENSMUSG00000023905	0.383288	0.521229	2.3102	0.0378216	0.293613	-3.7374	Tnfrsf12a	protein_coding	tumor necrosis factor receptor superfamily, member 12a [Source:MGI Symbol;Acc:MGI:1351484]
ENSMUSG00000027168	0.383385	2.95222	2.27127	0.0406579	0.299042	-4.27724	Pax6	protein_coding	paired box gene 6 [Source:MGI Symbol;Acc:MGI:97490]
ENSMUSG00000040390	0.38369	7.0389	2.88341	0.0127417	0.207003	-3.74322	Map3k10	protein_coding	mitogen-activated protein kinase kinase kinase 10 [Source:MGI Symbol;Acc:MGI:1346879]
ENSMUSG00000049580	0.383954	0.630876	2.31235	0.0376704	0.292925	-3.70582	Tsku	protein_coding	tsukushi [Source:MGI Symbol;Acc:MGI:2443855]
ENSMUSG00000006800	0.383973	6.00421	4.00995	0.00146677	0.130999	-1.5306	Sulf2	protein_coding	sulfatase 2 [Source:MGI Symbol;Acc:MGI:1919293]
ENSMUSG00000002980	0.384288	3.16069	3.93386	0.00169386	0.135958	-1.26565	Bcam	protein_coding	basal cell adhesion molecule [Source:MGI Symbol;Acc:MGI:1929940]
ENSMUSG00000021662	0.38454	4.27568	2.75595	0.0162741	0.223689	-3.69973	Rgnef	protein_coding	Rho-guanine nucleotide exchange factor [Source:MGI Symbol;Acc:MGI:1346016]
ENSMUSG00000024965	0.384715	1.89073	3.78017	0.00226878	0.142347	-1.34023	Fermt3	protein_coding	fermitin family homolog 3 (Drosophila) [Source:MGI Symbol;Acc:MGI:2147790]
ENSMUSG00000025475	0.385537	4.38415	2.32594	0.0367295	0.29138	-4.49186	Gpr123	protein_coding	G protein-coupled receptor 123 [Source:MGI Symbol;Acc:MGI:1277167]
ENSMUSG00000066278	0.385824	4.31138	2.45179	0.0290144	0.268439	-4.24739	Vps37b	protein_coding	vacuolar protein sorting 37B (yeast) [Source:MGI Symbol;Acc:MGI:1916724]
ENSMUSG00000040164	0.385873	2.04013	3.21919	0.00666811	0.177939	-2.38217	Kcns1	protein_coding	K+ voltage-gated channel, subfamily S, 1 [Source:MGI Symbol;Acc:MGI:1197019]
ENSMUSG00000001911	0.385951	5.79169	3.19841	0.00694104	0.181079	-3.07485	Nfix	protein_coding	nuclear factor I/X [Source:MGI Symbol;Acc:MGI:97311]
ENSMUSG00000075289	0.388178	2.86111	3.20503	0.00685293	0.180547	-2.56472	Carns1	protein_coding	carnosine synthase 1 [Source:MGI Symbol;Acc:MGI:2147595]
ENSMUSG00000038463	0.38885	1.27394	2.84263	0.0137806	0.211722	-2.93249	Olfml2b	protein_coding	olfactomedin-like 2B [Source:MGI Symbol;Acc:MGI:2443310]
ENSMUSG00000026955	0.388938	-0.0157712	2.20045	0.0463391	0.314145	-3.81674	2010317E24Rik	protein_coding	RIKEN cDNA 2010317E24 gene [Source:MGI Symbol;Acc:MGI:1919330]
ENSMUSG00000070720	0.388986	3.02501	2.83262	0.0140482	0.212856	-3.28834	Tmem200b	protein_coding	transmembrane protein 200B [Source:MGI Symbol;Acc:MGI:3646343]
ENSMUSG00000019080	0.391223	2.21146	2.89044	0.0125705	0.206527	-3.00011	Mfsd3	protein_coding	major facilitator superfamily domain containing 3 [Source:MGI Symbol;Acc:MGI:1916822]
ENSMUSG00000052981	0.391385	5.93409	3.08885	0.00857583	0.192345	-3.29037	Ube2ql1	protein_coding	ubiquitin-conjugating enzyme E2Q family-like 1 [Source:MGI Symbol;Acc:MGI:1924230]
ENSMUSG00000027459	0.391744	1.96721	3.06192	0.00903311	0.193504	-2.67742	Fam110a	protein_coding	family with sequence similarity 110, member A [Source:MGI Symbol;Acc:MGI:1921097]
ENSMUSG00000004044	0.391944	3.44711	2.82803	0.0141726	0.212856	-3.39452	Ptrf	protein_coding	polymerase I and transcript release factor [Source:MGI Symbol;Acc:MGI:1277968]
ENSMUSG00000039830	0.394265	4.29702	5.23048	0.000159022	0.0630587	0.920484	Olig2	protein_coding	oligodendrocyte transcription factor 2 [Source:MGI Symbol;Acc:MGI:1355331]
ENSMUSG00000061462	0.39489	1.80511	2.73483	0.0169457	0.225189	-3.21492	Obscn	protein_coding	obscurin, cytoskeletal calmodulin and titin-interacting RhoGEF [Source:MGI Symbol;Acc:MGI:2681862]
ENSMUSG00000022760	0.395142	3.6125	2.92654	0.0117269	0.20558	-3.2534	Thap7	protein_coding	THAP domain containing 7 [Source:MGI Symbol;Acc:MGI:1916259]
ENSMUSG00000038264	0.395269	5.52902	4.81536	0.000331672	0.0782865	0.0283638	Sema7a	protein_coding	sema domain, immunoglobulin domain (Ig), and GPI membrane anchor, (semaphorin) 7A [Source:MGI Symbol;Acc:MGI:1306826]
ENSMUSG00000021967	0.397049	3.87519	2.80215	0.0148946	0.215293	-3.52245	Mrp63	protein_coding	mitochondrial ribosomal protein 63 [Source:MGI Symbol;Acc:MGI:1915090]
ENSMUSG00000025020	0.397326	5.25878	2.61723	0.0212103	0.241299	-4.11553	Slit1	protein_coding	slit homolog 1 (Drosophila) [Source:MGI Symbol;Acc:MGI:1315203]
ENSMUSG00000020232	0.397604	2.89868	2.71493	0.0176032	0.22818	-3.48259	Hmg20b	protein_coding	high mobility group 20B [Source:MGI Symbol;Acc:MGI:1341190]
ENSMUSG00000022123	0.398167	0.561499	2.86431	0.0132182	0.20848	-2.80357	Scel	protein_coding	sciellin [Source:MGI Symbol;Acc:MGI:1891228]
ENSMUSG00000026840	0.398275	2.12666	3.19982	0.00692214	0.180942	-2.43517	Lamc3	protein_coding	laminin gamma 3 [Source:MGI Symbol;Acc:MGI:1344394]
ENSMUSG00000042757	0.400195	2.35599	2.34441	0.0354857	0.288251	-4.02654	Tmem108	protein_coding	transmembrane protein 108 [Source:MGI Symbol;Acc:MGI:1932411]
ENSMUSG00000028042	0.400238	3.17389	3.64111	0.00295974	0.143655	-1.8039	Zbtb7b	protein_coding	zinc finger and BTB domain containing 7B [Source:MGI Symbol;Acc:MGI:102755]
ENSMUSG00000028776	0.400577	2.09562	2.99172	0.0103429	0.198437	-2.82312	Tinagl1	protein_coding	tubulointerstitial nephritis antigen-like 1 [Source:MGI Symbol;Acc:MGI:2137617]
ENSMUSG00000095352	0.401347	2.35965	2.4818	0.027418	0.262744	-3.79959	CAAA01217562.1	protein_coding	serine/threonine-protein phosphatase 2A regulatory subunit B'' subunit alpha isoform 2 [Source:RefSeq peptide;Acc:NP_035284]
ENSMUSG00000076617	0.401515	2.73808	2.47139	0.0279621	0.264506	-3.8348	Ighm	IG_C_gene	immunoglobulin heavy constant mu [Source:MGI Symbol;Acc:MGI:96448]
ENSMUSG00000024958	0.401893	5.30715	3.28652	0.00585551	0.171235	-2.84836	Gpr137	protein_coding	G protein-coupled receptor 137 [Source:MGI Symbol;Acc:MGI:2147529]
ENSMUSG00000032946	0.402247	7.01285	3.60284	0.00318504	0.145612	-2.36346	Rasgrp2	protein_coding	RAS, guanyl releasing protein 2 [Source:MGI Symbol;Acc:MGI:1333849]
ENSMUSG00000010406	0.403043	3.70165	2.73542	0.0169264	0.225083	-3.62191	Mrpl52	protein_coding	mitochondrial ribosomal protein L52 [Source:MGI Symbol;Acc:MGI:1916086]
ENSMUSG00000036904	0.403157	1.34766	2.28946	0.0393087	0.295353	-3.90146	Fzd8	protein_coding	frizzled homolog 8 (Drosophila) [Source:MGI Symbol;Acc:MGI:108460]
ENSMUSG00000075268	0.403266	1.31063	2.94212	0.0113802	0.203929	-2.78227	Gm10819	pseudogene	predicted gene 10819 [Source:MGI Symbol;Acc:MGI:3642135]
ENSMUSG00000049577	0.404408	4.02541	3.23269	0.00649663	0.176209	-2.73939	Zfpm1	protein_coding	zinc finger protein, multitype 1 [Source:MGI Symbol;Acc:MGI:1095400]
ENSMUSG00000009378	0.404784	1.02244	2.32353	0.0368944	0.29138	-3.76483	Slc16a12	protein_coding	solute carrier family 16 (monocarboxylic acid transporters), member 12 [Source:MGI Symbol;Acc:MGI:2147716]
ENSMUSG00000054196	0.406146	1.361	2.72365	0.0173118	0.227043	-3.16471	Cthrc1	protein_coding	collagen triple helix repeat containing 1 [Source:MGI Symbol;Acc:MGI:1915838]
ENSMUSG00000074807	0.406209	0.46562	2.73246	0.0170226	0.225846	-3.02351	Gm10762	protein_coding	predicted gene 10762 [Source:MGI Symbol;Acc:MGI:3704209]
ENSMUSG00000090291	0.40631	6.49946	4.18277	0.00105982	0.118051	-1.2238	Lrrc10b	protein_coding	leucine rich repeat containing 10B [Source:MGI Symbol;Acc:MGI:2685551]
ENSMUSG00000040659	0.406562	5.94555	2.49	0.0269971	0.261711	-4.40479	Efhd2	protein_coding	EF hand domain containing 2 [Source:MGI Symbol;Acc:MGI:106504]
ENSMUSG00000026278	0.406907	3.9544	2.17524	0.0485353	0.319704	-4.65852	Bok	protein_coding	BCL2-related ovarian killer protein [Source:MGI Symbol;Acc:MGI:1858494]
ENSMUSG00000024430	0.407152	1.63038	3.33818	0.00530016	0.167142	-2.10293	Cabyr	protein_coding	calcium-binding tyrosine-(Y)-phosphorylation regulated (fibrousheathin 2) [Source:MGI Symbol;Acc:MGI:1918382]
ENSMUSG00000033788	0.408011	0.550327	2.31418	0.0375424	0.292477	-3.71283	Dysf	protein_coding	dysferlin [Source:MGI Symbol;Acc:MGI:1349385]
ENSMUSG00000006344	0.408117	0.70012	2.18298	0.0478509	0.318156	-3.97886	Ggt5	protein_coding	gamma-glutamyltransferase 5 [Source:MGI Symbol;Acc:MGI:1346063]
ENSMUSG00000024544	0.408676	4.54229	4.47422	0.000616977	0.107142	-0.478446	D18Ertd653e	protein_coding	DNA segment, Chr 18, ERATO Doi 653, expressed [Source:MGI Symbol;Acc:MGI:1277150]
ENSMUSG00000002043	0.40987	1.93671	2.3741	0.0335704	0.28313	-3.86951	Trappc6a	protein_coding	trafficking protein particle complex 6A [Source:MGI Symbol;Acc:MGI:1914341]
ENSMUSG00000045763	0.410812	6.95539	3.59017	0.00326344	0.145612	-2.38884	Basp1	protein_coding	brain abundant, membrane attached signal protein 1 [Source:MGI Symbol;Acc:MGI:1917600]
ENSMUSG00000020681	0.411502	2.86657	2.88771	0.0126368	0.207003	-3.12053	Ace	protein_coding	angiotensin I converting enzyme (peptidyl-dipeptidase A) 1 [Source:MGI Symbol;Acc:MGI:87874]
ENSMUSG00000021947	0.411725	2.57282	3.39254	0.00477279	0.16372	-2.14575	Cryl1	protein_coding	crystallin, lambda 1 [Source:MGI Symbol;Acc:MGI:1915881]
ENSMUSG00000060962	0.41212	2.79097	3.37522	0.00493477	0.166127	-2.1863	Dmkn	protein_coding	dermokine [Source:MGI Symbol;Acc:MGI:1920962]
ENSMUSG00000024121	0.412518	6.82136	2.58091	0.0227267	0.247743	-4.29754	Atp6v0c	protein_coding	ATPase, H+ transporting, lysosomal V0 subunit C [Source:MGI Symbol;Acc:MGI:88116]
ENSMUSG00000049907	0.414039	4.07913	3.60379	0.00317927	0.145612	-2.0235	Rasl11b	protein_coding	RAS-like, family 11, member B [Source:MGI Symbol;Acc:MGI:1916189]
ENSMUSG00000033287	0.414663	6.39978	3.55528	0.00348956	0.147618	-2.42682	Kctd17	protein_coding	potassium channel tetramerisation domain containing 17 [Source:MGI Symbol;Acc:MGI:1920094]
ENSMUSG00000026452	0.414684	5.23809	3.41497	0.00457091	0.163011	-2.55855	Syt2	protein_coding	synaptotagmin II [Source:MGI Symbol;Acc:MGI:99666]
ENSMUSG00000028926	0.415779	5.83024	2.98322	0.0105138	0.199862	-3.47531	Cdk14	protein_coding	cyclin-dependent kinase 14 [Source:MGI Symbol;Acc:MGI:894318]
ENSMUSG00000040557	0.416226	1.33658	2.16384	0.0495612	0.321034	-4.08774	Wbscr27	protein_coding	Williams Beuren syndrome chromosome region 27 (human) [Source:MGI Symbol;Acc:MGI:1933146]
ENSMUSG00000060214	0.416449	2.42089	3.2612	0.00614872	0.173387	-2.38432	Gm8203	pseudogene	predicted pseudogene 8203 [Source:MGI Symbol;Acc:MGI:3646499]
ENSMUSG00000070803	0.416795	1.56432	3.57008	0.00339173	0.14651	-1.6871	Cited4	protein_coding	Cbp/p300-interacting transactivator, with Glu/Asp-rich carboxy-terminal domain, 4 [Source:MGI Symbol;Acc:MGI:1861694]
ENSMUSG00000004105	0.417485	1.23971	2.5723	0.0231015	0.249273	-3.38159	Angptl2	protein_coding	angiopoietin-like 2 [Source:MGI Symbol;Acc:MGI:1347002]
ENSMUSG00000022836	0.418089	3.17833	2.19301	0.0469773	0.315308	-4.44552	Mylk	protein_coding	myosin, light polypeptide kinase [Source:MGI Symbol;Acc:MGI:894806]
ENSMUSG00000015053	0.418233	1.27902	2.71333	0.0176572	0.228518	-3.17186	Gata2	protein_coding	GATA binding protein 2 [Source:MGI Symbol;Acc:MGI:95662]
ENSMUSG00000033768	0.418441	7.54802	2.8599	0.0133309	0.209771	-3.8102	Nrxn2	protein_coding	neurexin II [Source:MGI Symbol;Acc:MGI:1096362]
ENSMUSG00000037692	0.418611	5.88894	2.75028	0.0164516	0.224155	-3.92541	Ahdc1	protein_coding	AT hook, DNA binding motif, containing 1 [Source:MGI Symbol;Acc:MGI:2444218]
ENSMUSG00000039713	0.418717	5.4542	3.50407	0.00385048	0.152993	-2.45166	Plekhg5	protein_coding	pleckstrin homology domain containing, family G (with RhoGef domain) member 5 [Source:MGI Symbol;Acc:MGI:2652860]
ENSMUSG00000040247	0.41892	0.424049	2.30608	0.0381126	0.294379	-3.72547	Tbc1d10c	protein_coding	TBC1 domain family, member 10c [Source:MGI Symbol;Acc:MGI:1922072]
ENSMUSG00000000489	0.419569	3.8688	3.69543	0.00266737	0.142592	-1.83972	Pdgfb	protein_coding	platelet derived growth factor, B polypeptide [Source:MGI Symbol;Acc:MGI:97528]
ENSMUSG00000036957	0.422134	4.02972	2.71058	0.0177501	0.228824	-3.73316	Lrfn3	protein_coding	leucine rich repeat and fibronectin type III domain containing 3 [Source:MGI Symbol;Acc:MGI:2442512]
ENSMUSG00000031283	0.423006	2.79624	4.27667	0.000889399	0.111608	-0.545308	Chrdl1	protein_coding	chordin-like 1 [Source:MGI Symbol;Acc:MGI:1933172]
ENSMUSG00000038248	0.423107	4.80611	3.52178	0.00372158	0.151061	-2.33811	Sobp	protein_coding	sine oculis-binding protein homolog (Drosophila) [Source:MGI Symbol;Acc:MGI:1924427]
ENSMUSG00000079283	0.425094	0.970545	3.16025	0.00747175	0.184623	-2.34661	2310009B15Rik	protein_coding	RIKEN cDNA 2310009B15 gene [Source:MGI Symbol;Acc:MGI:1916799]
ENSMUSG00000079157	0.426178	4.72726	3.08004	0.00872287	0.192707	-3.16595	Fam155a	protein_coding	family with sequence similarity 155, member A [Source:MGI Symbol;Acc:MGI:2142765]
ENSMUSG00000046792	0.428807	2.88787	2.80209	0.0148962	0.215293	-3.32624	Zfp787	protein_coding	zinc finger protein 787 [Source:MGI Symbol;Acc:MGI:1914359]
ENSMUSG00000040280	0.42898	0.402051	2.75548	0.0162887	0.223689	-2.97563	Ndufa4l2	protein_coding	NADH dehydrogenase (ubiquinone) 1 alpha subcomplex, 4-like 2 [Source:MGI Symbol;Acc:MGI:3039567]
ENSMUSG00000018500	0.430439	0.946169	2.76672	0.0159414	0.221649	-3.00628	Adora2b	protein_coding	adenosine A2b receptor [Source:MGI Symbol;Acc:MGI:99403]
ENSMUSG00000055692	0.430511	5.58047	2.23586	0.0434105	0.306722	-4.82622	Tmem191c	protein_coding	transmembrane protein 191C [Source:MGI Symbol;Acc:MGI:107238]
ENSMUSG00000029307	0.43146	1.47988	3.07068	0.00888185	0.192707	-2.56454	Dmp1	protein_coding	dentin matrix protein 1 [Source:MGI Symbol;Acc:MGI:94910]
ENSMUSG00000052629	0.432037	0.681513	2.23864	0.0431885	0.306621	-3.86059	Gm9885	protein_coding	predicted gene 9885 [Source:MGI Symbol;Acc:MGI:3641726]
ENSMUSG00000084845	0.432698	4.34468	2.39369	0.0323606	0.279799	-4.37104	Tmem240	protein_coding	transmembrane protein 240 [Source:MGI Symbol;Acc:MGI:3648074]
ENSMUSG00000031822	0.432936	4.86031	2.40283	0.0318107	0.278213	-4.44407	Gse1	protein_coding	genetic suppressor element 1 [Source:MGI Symbol;Acc:MGI:1098275]
ENSMUSG00000019194	0.433321	6.71494	4.58287	0.000505526	0.0973729	-0.483589	Scn1b	protein_coding	sodium channel, voltage-gated, type I, beta [Source:MGI Symbol;Acc:MGI:98247]
ENSMUSG00000022565	0.433437	7.41064	2.82453	0.0142682	0.212864	-3.87201	Plec	protein_coding	plectin [Source:MGI Symbol;Acc:MGI:1277961]
ENSMUSG00000026062	0.434126	2.67583	3.98797	0.00152899	0.13173	-1.0504	Slc9a2	protein_coding	solute carrier family 9 (sodium/hydrogen exchanger), member 2 [Source:MGI Symbol;Acc:MGI:105075]
ENSMUSG00000048096	0.435253	0.442202	3.17669	0.00723834	0.183286	-2.2607	Lmod1	protein_coding	leiomodin 1 (smooth muscle) [Source:MGI Symbol;Acc:MGI:2135671]
ENSMUSG00000045333	0.435446	3.44935	2.4915	0.0269208	0.261383	-4.00253	Zfp423	protein_coding	zinc finger protein 423 [Source:MGI Symbol;Acc:MGI:1891217]
ENSMUSG00000090125	0.43736	5.16046	2.4205	0.0307731	0.273831	-4.43007	Pou3f1	protein_coding	POU domain, class 3, transcription factor 1 [Source:MGI Symbol;Acc:MGI:101896]
ENSMUSG00000042401	0.437519	4.84859	3.0871	0.00860477	0.192707	-3.17477	Crtac1	protein_coding	cartilage acidic protein 1 [Source:MGI Symbol;Acc:MGI:1920082]
ENSMUSG00000076437	0.438606	2.21781	2.2656	0.0410871	0.299939	-4.12568	2700094K13Rik	protein_coding	RIKEN cDNA 2700094K13 gene [Source:MGI Symbol;Acc:MGI:1919907]
ENSMUSG00000052305	0.439107	4.20314	4.33382	0.000799753	0.109599	-0.663728	Hbb-b1	protein_coding	hemoglobin, beta adult major chain [Source:MGI Symbol;Acc:MGI:96021]
ENSMUSG00000038644	0.439525	2.81109	2.91554	0.0119778	0.205708	-3.11287	Pold1	protein_coding	polymerase (DNA directed), delta 1, catalytic subunit [Source:MGI Symbol;Acc:MGI:97741]
ENSMUSG00000024713	0.439554	2.99591	2.83776	0.0139103	0.212022	-3.27698	Pcsk5	protein_coding	proprotein convertase subtilisin/kexin type 5 [Source:MGI Symbol;Acc:MGI:97515]
ENSMUSG00000024968	0.440649	2.41953	2.55277	0.0239735	0.250753	-3.66961	Rcor2	protein_coding	REST corepressor 2 [Source:MGI Symbol;Acc:MGI:1859854]
ENSMUSG00000025876	0.440653	5.80619	2.85525	0.0134505	0.210568	-3.72506	Unc5a	protein_coding	unc-5 homolog A (C. elegans) [Source:MGI Symbol;Acc:MGI:894682]
ENSMUSG00000006219	0.440849	0.741185	2.50516	0.0262346	0.258399	-3.41988	Fblim1	protein_coding	filamin binding LIM protein 1 [Source:MGI Symbol;Acc:MGI:1921452]
ENSMUSG00000027015	0.441315	1.14696	2.92419	0.01178	0.20558	-2.76318	Cybrd1	protein_coding	cytochrome b reductase 1 [Source:MGI Symbol;Acc:MGI:2654575]
ENSMUSG00000034168	0.441614	5.94124	2.93559	0.0115243	0.205463	-3.58548	Irf2bpl	protein_coding	interferon regulatory factor 2 binding protein-like [Source:MGI Symbol;Acc:MGI:2442463]
ENSMUSG00000034201	0.443971	5.40142	2.7769	0.0156334	0.219654	-3.83097	Gas2l1	protein_coding	growth arrest-specific 2 like 1 [Source:MGI Symbol;Acc:MGI:1926176]
ENSMUSG00000036834	0.444225	2.75164	2.44304	0.029496	0.269587	-3.93343	Plch1	protein_coding	phospholipase C, eta 1 [Source:MGI Symbol;Acc:MGI:2683547]
ENSMUSG00000011096	0.4449	4.37004	2.85318	0.013504	0.210752	-3.53906	Akt1s1	protein_coding	AKT1 substrate 1 (proline-rich) [Source:MGI Symbol;Acc:MGI:1914855]
ENSMUSG00000007944	0.444964	4.6356	3.30941	0.00560255	0.169074	-2.70263	Ttc9b	protein_coding	tetratricopeptide repeat domain 9B [Source:MGI Symbol;Acc:MGI:1920282]
ENSMUSG00000073600	0.444986	1.2585	2.23266	0.0436679	0.306911	-3.98393	Gm1614	protein_coding	predicted gene 1614 [Source:MGI Symbol;Acc:MGI:2686460]
ENSMUSG00000068220	0.445433	1.3319	2.29656	0.0387932	0.294986	-3.87529	Lgals1	protein_coding	lectin, galactose binding, soluble 1 [Source:MGI Symbol;Acc:MGI:96777]
ENSMUSG00000023266	0.446568	3.50261	2.3261	0.0367187	0.29138	-4.31249	Frs3	protein_coding	fibroblast growth factor receptor substrate 3 [Source:MGI Symbol;Acc:MGI:2135965]
ENSMUSG00000045991	0.446581	3.99771	3.86076	0.00194601	0.139389	-1.54167	Onecut2	protein_coding	one cut domain, family member 2 [Source:MGI Symbol;Acc:MGI:1891408]
ENSMUSG00000031997	0.447669	2.04444	2.31629	0.0373955	0.291676	-3.97827	Trpc6	protein_coding	transient receptor potential cation channel, subfamily C, member 6 [Source:MGI Symbol;Acc:MGI:109523]
ENSMUSG00000037225	0.449067	-0.413154	2.34534	0.0354242	0.288251	-3.55168	Fgf2	protein_coding	fibroblast growth factor 2 [Source:MGI Symbol;Acc:MGI:95516]
ENSMUSG00000022594	0.449128	7.61784	6.30487	2.64801e-05	0.0259558	2.51128	Lynx1	protein_coding	Ly6/neurotoxin 1 [Source:MGI Symbol;Acc:MGI:1345180]
ENSMUSG00000002661	0.449635	2.72443	3.66233	0.00284184	0.143655	-1.69477	Alkbh7	protein_coding	alkB, alkylation repair homolog 7 (E. coli) [Source:MGI Symbol;Acc:MGI:1913650]
ENSMUSG00000085733	0.450184	-0.788996	2.327	0.0366567	0.29138	-3.54389	Gm11641	antisense	predicted gene 11641 [Source:MGI Symbol;Acc:MGI:3705097]
ENSMUSG00000005057	0.451314	1.15289	2.48209	0.0274031	0.262728	-3.55237	Sh2b2	protein_coding	SH2B adaptor protein 2 [Source:MGI Symbol;Acc:MGI:1345171]
ENSMUSG00000032012	0.451739	4.2972	2.93585	0.0115185	0.205463	-3.36123	Pvrl1	protein_coding	poliovirus receptor-related 1 [Source:MGI Symbol;Acc:MGI:1926483]
ENSMUSG00000032403	0.452911	1.52979	2.32524	0.036777	0.29138	-3.87245	2300009A05Rik	protein_coding	RIKEN cDNA 2300009A05 gene [Source:MGI Symbol;Acc:MGI:1916728]
ENSMUSG00000074406	0.453756	3.28328	2.44681	0.0292877	0.269322	-4.05636	Zfp628	protein_coding	zinc finger protein 628 [Source:MGI Symbol;Acc:MGI:2665174]
ENSMUSG00000023927	0.454449	4.70204	3.85307	0.00197467	0.139389	-1.6576	Satb1	protein_coding	special AT-rich sequence binding protein 1 [Source:MGI Symbol;Acc:MGI:105084]
ENSMUSG00000030595	0.454602	3.44202	2.91289	0.0120389	0.205708	-3.24297	Nfkbib	protein_coding	nuclear factor of kappa light polypeptide gene enhancer in B cells inhibitor, beta [Source:MGI Symbol;Acc:MGI:104752]
ENSMUSG00000071076	0.45566	5.18659	3.13561	0.00783564	0.188425	-3.12615	Jund	protein_coding	Jun proto-oncogene related gene d [Source:MGI Symbol;Acc:MGI:96648]
ENSMUSG00000068699	0.455785	0.201929	2.92527	0.0117554	0.20558	-2.67473	Flnc	protein_coding	filamin C, gamma [Source:MGI Symbol;Acc:MGI:95557]
ENSMUSG00000090071	0.456088	7.26559	4.36591	0.000753554	0.109599	-0.919353	Cdk5r2	protein_coding	cyclin-dependent kinase 5, regulatory subunit 2 (p39) [Source:MGI Symbol;Acc:MGI:1330828]
ENSMUSG00000037428	0.45682	7.2961	2.37287	0.0336474	0.28313	-4.69655	Vgf	protein_coding	VGF nerve growth factor inducible [Source:MGI Symbol;Acc:MGI:1343180]
ENSMUSG00000028871	0.457334	2.02201	3.69884	0.00265005	0.142592	-1.50857	Rspo1	protein_coding	R-spondin homolog (Xenopus laevis) [Source:MGI Symbol;Acc:MGI:2183426]
ENSMUSG00000032338	0.457371	1.71288	2.41764	0.0309388	0.27434	-3.76031	Hcn4	protein_coding	hyperpolarization-activated, cyclic nucleotide-gated K+ 4 [Source:MGI Symbol;Acc:MGI:1298209]
ENSMUSG00000020682	0.46039	0.793204	2.64059	0.0202874	0.237729	-3.21937	Mmp28	protein_coding	matrix metallopeptidase 28 (epilysin) [Source:MGI Symbol;Acc:MGI:2153062]
ENSMUSG00000036578	0.460489	3.49693	3.01333	0.00992075	0.198437	-3.04842	Fxyd7	protein_coding	FXYD domain-containing ion transport regulator 7 [Source:MGI Symbol;Acc:MGI:1889006]
ENSMUSG00000024955	0.460726	5.00627	3.48089	0.00402606	0.154363	-2.44403	Esrra	protein_coding	estrogen related receptor, alpha [Source:MGI Symbol;Acc:MGI:1346831]
ENSMUSG00000070713	0.461089	1.37732	4.11397	0.00120578	0.122407	-0.704043	Gm10282	protein_coding	predicted pseudogene 10282 [Source:MGI Symbol;Acc:MGI:3704312]
ENSMUSG00000043165	0.461862	1.56947	2.22988	0.0438925	0.306911	-4.06142	Lor	protein_coding	loricrin [Source:MGI Symbol;Acc:MGI:96816]
ENSMUSG00000029608	0.462084	7.1766	4.06885	0.00131258	0.123782	-1.477	Rph3a	protein_coding	rabphilin 3A [Source:MGI Symbol;Acc:MGI:102788]
ENSMUSG00000000125	0.462298	0.982055	3.07722	0.00877041	0.192707	-2.47408	Wnt3	protein_coding	wingless-related MMTV integration site 3 [Source:MGI Symbol;Acc:MGI:98955]
ENSMUSG00000009075	0.462302	3.56238	2.46267	0.0284257	0.266098	-4.05427	Cabp7	protein_coding	calcium binding protein 7 [Source:MGI Symbol;Acc:MGI:2183437]
ENSMUSG00000078440	0.462615	4.83841	2.63143	0.0206444	0.239109	-4.02409	Dohh	protein_coding	deoxyhypusine hydroxylase/monooxygenase [Source:MGI Symbol;Acc:MGI:1915964]
ENSMUSG00000096847	0.462747	5.20206	2.7832	0.0154458	0.219119	-3.78645	Tmem151b	protein_coding	transmembrane protein 151B [Source:MGI Symbol;Acc:MGI:2685169]
ENSMUSG00000046546	0.462779	3.52277	3.65195	0.00289891	0.143655	-1.85886	Fam43a	protein_coding	family with sequence similarity 43, member A [Source:MGI Symbol;Acc:MGI:2676309]
ENSMUSG00000039615	0.463769	4.16578	2.69588	0.0182561	0.229356	-3.78907	Stub1	protein_coding	STIP1 homology and U-Box containing protein 1 [Source:MGI Symbol;Acc:MGI:1891731]
ENSMUSG00000037814	0.464008	2.32646	3.85291	0.00197526	0.139389	-1.25822	Larp1b	protein_coding	La ribonucleoprotein domain family, member 1B [Source:MGI Symbol;Acc:MGI:1914604]
ENSMUSG00000075514	0.464065	2.13118	3.5428	0.00357422	0.148353	-1.80157	Gm13375	antisense	predicted gene 13375 [Source:MGI Symbol;Acc:MGI:3649913]
ENSMUSG00000074899	0.464471	0.660712	2.19118	0.0471353	0.315631	-3.91637	Spnb5	protein_coding	spectrin beta 5 [Source:MGI Symbol;Acc:MGI:2685200]
ENSMUSG00000029055	0.464724	5.15333	2.70082	0.0180843	0.229257	-3.94304	Plch2	protein_coding	phospholipase C, eta 2 [Source:MGI Symbol;Acc:MGI:2443078]
ENSMUSG00000032715	0.46548	1.25839	2.45177	0.0290155	0.268439	-3.65534	Trib3	protein_coding	tribbles homolog 3 (Drosophila) [Source:MGI Symbol;Acc:MGI:1345675]
ENSMUSG00000027834	0.465592	6.62503	2.43219	0.0301042	0.271324	-4.55059	Serpini1	protein_coding	serine (or cysteine) peptidase inhibitor, clade I, member 1 [Source:MGI Symbol;Acc:MGI:1194506]
ENSMUSG00000047216	0.466477	3.04595	6.06476	3.89813e-05	0.0324777	2.4759	Cdh19	protein_coding	cadherin 19, type 2 [Source:MGI Symbol;Acc:MGI:3588198]
ENSMUSG00000007872	0.470436	3.9344	3.57817	0.00333945	0.145612	-2.0761	Id3	protein_coding	inhibitor of DNA binding 3 [Source:MGI Symbol;Acc:MGI:96398]
ENSMUSG00000028865	0.470913	0.756231	2.41828	0.0309013	0.274252	-3.5523	Cd164l2	protein_coding	CD164 sialomucin-like 2 [Source:MGI Symbol;Acc:MGI:1916905]
ENSMUSG00000001943	0.471494	1.73402	3.33922	0.00528954	0.167142	-2.10749	Vsig2	protein_coding	V-set and immunoglobulin domain containing 2 [Source:MGI Symbol;Acc:MGI:1928009]
ENSMUSG00000048450	0.471641	-0.062272	2.3091	0.0378993	0.293998	-3.62713	Msx1	protein_coding	homeobox, msh-like 1 [Source:MGI Symbol;Acc:MGI:97168]
ENSMUSG00000078308	0.472171	0.0126311	2.85573	0.013438	0.210568	-2.76245	Gm7293	protein_coding	predicted gene 7293 [Source:MGI Symbol;Acc:MGI:3779717]
ENSMUSG00000061013	0.472317	0.954006	2.1621	0.049719	0.321444	-4.03959	Mkx	protein_coding	mohawk homeobox [Source:MGI Symbol;Acc:MGI:2687286]
ENSMUSG00000031952	0.472591	-0.674581	2.64758	0.0200188	0.236271	-3.07835	Chst5	protein_coding	carbohydrate (N-acetylglucosamine 6-O) sulfotransferase 5 [Source:MGI Symbol;Acc:MGI:1931825]
ENSMUSG00000071711	0.473467	3.52131	3.03818	0.00945657	0.19592	-3.02296	Mpst	protein_coding	mercaptopyruvate sulfurtransferase [Source:MGI Symbol;Acc:MGI:2179733]
ENSMUSG00000086119	0.474953	1.60318	2.28396	0.0397116	0.296001	-3.97335	Gm2415	lincRNA	predicted gene 2415 [Source:MGI Symbol;Acc:MGI:3780582]
ENSMUSG00000034295	0.474954	4.12873	2.87427	0.0129675	0.207679	-3.4441	Fhod3	protein_coding	formin homology 2 domain containing 3 [Source:MGI Symbol;Acc:MGI:1925847]
ENSMUSG00000021803	0.475644	2.95865	3.95836	0.00161707	0.133949	-1.171	Cdhr1	protein_coding	cadherin-related family member 1 [Source:MGI Symbol;Acc:MGI:2157782]
ENSMUSG00000042644	0.476638	2.04677	3.83138	0.00205786	0.13973	-1.27476	Itpr3	protein_coding	inositol 1,4,5-triphosphate receptor 3 [Source:MGI Symbol;Acc:MGI:96624]
ENSMUSG00000075389	0.477659	1.44966	2.73702	0.0168748	0.225047	-3.17663	2810410L24Rik	lincRNA	RIKEN cDNA 2810410L24 gene [Source:MGI Symbol;Acc:MGI:1923627]
ENSMUSG00000007950	0.478756	6.92485	2.65478	0.0197461	0.235127	-4.16761	Abhd8	protein_coding	abhydrolase domain containing 8 [Source:MGI Symbol;Acc:MGI:1918946]
ENSMUSG00000038738	0.47961	6.75219	2.34465	0.03547	0.288251	-4.71858	Shank1	protein_coding	SH3/ankyrin domain gene 1 [Source:MGI Symbol;Acc:MGI:3613677]
ENSMUSG00000014776	0.480028	3.22416	3.29466	0.0057643	0.17058	-2.46915	Nol3	protein_coding	nucleolar protein 3 (apoptosis repressor with CARD domain) [Source:MGI Symbol;Acc:MGI:1925938]
ENSMUSG00000027524	0.480331	1.87376	3.52547	0.00369526	0.151061	-1.78772	Edn3	protein_coding	endothelin 3 [Source:MGI Symbol;Acc:MGI:95285]
ENSMUSG00000023885	0.480748	0.513941	2.28591	0.0395681	0.295972	-3.73878	Thbs2	protein_coding	thrombospondin 2 [Source:MGI Symbol;Acc:MGI:98738]
ENSMUSG00000038244	0.482456	6.08148	3.49732	0.00390074	0.15307	-2.51851	Mical2	protein_coding	microtubule associated monoxygenase, calponin and LIM domain containing 2 [Source:MGI Symbol;Acc:MGI:2444947]
ENSMUSG00000030474	0.482909	-0.290888	2.20067	0.0463206	0.314145	-3.76356	Siglece	protein_coding	sialic acid binding Ig-like lectin E [Source:MGI Symbol;Acc:MGI:1932475]
ENSMUSG00000005107	0.483742	-0.587699	2.29129	0.0391751	0.295181	-3.60854	Slc2a9	protein_coding	solute carrier family 2 (facilitated glucose transporter), member 9 [Source:MGI Symbol;Acc:MGI:2152844]
ENSMUSG00000031209	0.484174	2.54048	4.87555	0.00029772	0.0782865	0.53617	Heph	protein_coding	hephaestin [Source:MGI Symbol;Acc:MGI:1332240]
ENSMUSG00000045948	0.484361	4.02667	2.55691	0.0237859	0.250133	-4.0147	Mrps12	protein_coding	mitochondrial ribosomal protein S12 [Source:MGI Symbol;Acc:MGI:1346333]
ENSMUSG00000035873	0.48468	0.339712	2.32665	0.036681	0.29138	-3.68022	Pawr	protein_coding	PRKC, apoptosis, WT1, regulator [Source:MGI Symbol;Acc:MGI:2149961]
ENSMUSG00000032908	0.484959	3.14998	4.66719	0.000433538	0.0887618	0.103141	Sgpp2	protein_coding	sphingosine-1-phosphate phosphotase 2 [Source:MGI Symbol;Acc:MGI:3589109]
ENSMUSG00000055633	0.4853	2.59346	3.9913	0.00151939	0.13173	-1.06681	Zfp580	protein_coding	zinc finger protein 580 [Source:MGI Symbol;Acc:MGI:1916242]
ENSMUSG00000007207	0.485392	5.3794	2.39368	0.0323612	0.279799	-4.51581	Stx1a	protein_coding	syntaxin 1A (brain) [Source:MGI Symbol;Acc:MGI:109355]
ENSMUSG00000036430	0.485804	3.22897	3.50909	0.00381349	0.152972	-2.07546	Tbcc	protein_coding	tubulin-specific chaperone C [Source:MGI Symbol;Acc:MGI:1919976]
ENSMUSG00000066438	0.486246	1.09961	3.13555	0.00783657	0.188425	-2.38516	Plekhd1	protein_coding	pleckstrin homology domain containing, family D (with coiled-coil domains) member 1 [Source:MGI Symbol;Acc:MGI:3036228]
ENSMUSG00000050315	0.4866	3.30305	3.36404	0.00504233	0.166127	-2.32148	Synpo2	protein_coding	synaptopodin 2 [Source:MGI Symbol;Acc:MGI:2153070]
ENSMUSG00000032172	0.487648	4.59025	3.73864	0.00245592	0.142347	-1.87648	Olfm2	protein_coding	olfactomedin 2 [Source:MGI Symbol;Acc:MGI:3045350]
ENSMUSG00000020431	0.489781	8.00792	4.83688	0.000319093	0.0782865	-0.0642311	Adcy1	protein_coding	adenylate cyclase 1 [Source:MGI Symbol;Acc:MGI:99677]
ENSMUSG00000031377	0.490147	-0.0912802	2.23097	0.0438041	0.306911	-3.73599	Bmx	protein_coding	BMX non-receptor tyrosine kinase [Source:MGI Symbol;Acc:MGI:1101778]
ENSMUSG00000033730	0.491442	5.51099	2.64908	0.0199618	0.236007	-4.08118	Egr3	protein_coding	early growth response 3 [Source:MGI Symbol;Acc:MGI:1306780]
ENSMUSG00000049556	0.493126	6.31749	3.28844	0.00583386	0.171235	-2.93644	Lingo1	protein_coding	leucine rich repeat and Ig domain containing 1 [Source:MGI Symbol;Acc:MGI:1915522]
ENSMUSG00000032174	0.493139	6.66059	3.05027	0.00923845	0.195486	-3.41208	Icam5	protein_coding	intercellular adhesion molecule 5, telencephalin [Source:MGI Symbol;Acc:MGI:109430]
ENSMUSG00000074358	0.493679	1.8871	2.66996	0.0191822	0.233581	-3.36227	Ccdc61	protein_coding	coiled-coil domain containing 61 [Source:MGI Symbol;Acc:MGI:2685005]
ENSMUSG00000035486	0.495375	3.87715	2.90573	0.0122061	0.205708	-3.35168	Plk5	protein_coding	polo-like kinase 5 [Source:MGI Symbol;Acc:MGI:3026984]
ENSMUSG00000089809	0.495965	0.333966	2.81176	0.0146222	0.213436	-2.86743	A930011G23Rik	protein_coding	RIKEN cDNA A930011G23 gene [Source:MGI Symbol;Acc:MGI:2442790]
ENSMUSG00000046160	0.496474	6.03653	2.87296	0.0130003	0.207701	-3.70608	Olig1	protein_coding	oligodendrocyte transcription factor 1 [Source:MGI Symbol;Acc:MGI:1355334]
ENSMUSG00000047085	0.496606	6.73077	2.74397	0.0166517	0.2249	-3.99251	Lrrc4b	protein_coding	leucine rich repeat containing 4B [Source:MGI Symbol;Acc:MGI:3027390]
ENSMUSG00000040841	0.497004	0.544725	2.72654	0.0172167	0.226919	-3.04904	Six5	protein_coding	sine oculis-related homeobox 5 [Source:MGI Symbol;Acc:MGI:106220]
ENSMUSG00000015312	0.497207	2.48074	3.32465	0.00544026	0.16758	-2.27484	Gadd45b	protein_coding	growth arrest and DNA-damage-inducible 45 beta [Source:MGI Symbol;Acc:MGI:107776]
ENSMUSG00000000792	0.497583	2.04855	2.16539	0.0494201	0.321034	-4.24272	Slc5a5	protein_coding	solute carrier family 5 (sodium iodide symporter), member 5 [Source:MGI Symbol;Acc:MGI:2149330]
ENSMUSG00000058441	0.498861	5.58858	3.34633	0.00521743	0.166799	-2.76583	Panx2	protein_coding	pannexin 2 [Source:MGI Symbol;Acc:MGI:1890615]
ENSMUSG00000091636	0.49894	1.05746	2.23643	0.043365	0.306722	-3.92178	A330050F15Rik	protein_coding	RIKEN cDNA A330050F15 gene [Source:MGI Symbol;Acc:MGI:2444600]
ENSMUSG00000012017	0.499003	1.20047	2.29798	0.0386909	0.294986	-3.86397	Scarf2	protein_coding	scavenger receptor class F, member 2 [Source:MGI Symbol;Acc:MGI:1858430]
ENSMUSG00000039349	0.499234	3.85576	3.20086	0.00690833	0.180942	-2.75108	C130074G19Rik	protein_coding	RIKEN cDNA C130074G19 gene [Source:MGI Symbol;Acc:MGI:2444831]
ENSMUSG00000042532	0.499464	4.95984	3.3671	0.00501265	0.166127	-2.64235	Golga7b	protein_coding	golgi autoantigen, golgin subfamily a, 7B [Source:MGI Symbol;Acc:MGI:1918396]
ENSMUSG00000049036	0.499866	2.92017	2.78148	0.0154969	0.219156	-3.37344	Tmem121	protein_coding	transmembrane protein 121 [Source:MGI Symbol;Acc:MGI:1916445]
ENSMUSG00000097338	0.500224	0.42496	2.16892	0.0491014	0.320769	-3.94549	AC161601.1	lincRNA
ENSMUSG00000035342	0.501102	4.1431	2.43179	0.030127	0.27139	-4.26602	Lzts2	protein_coding	leucine zipper, putative tumor suppressor 2 [Source:MGI Symbol;Acc:MGI:2385095]
ENSMUSG00000033707	0.501343	2.42787	2.54558	0.0243023	0.251756	-3.69502	Lrrc24	protein_coding	leucine rich repeat containing 24 [Source:MGI Symbol;Acc:MGI:3605040]
ENSMUSG00000021866	0.501852	3.15905	4.31799	0.000823608	0.11028	-0.535191	Anxa11	protein_coding	annexin A11 [Source:MGI Symbol;Acc:MGI:108481]
ENSMUSG00000042745	0.502882	2.14212	2.89312	0.0125058	0.206199	-3.01724	Id1	protein_coding	inhibitor of DNA binding 1 [Source:MGI Symbol;Acc:MGI:96396]
ENSMUSG00000050423	0.503067	2.03717	4.00164	0.00148997	0.131038	-0.940106	Ppp1r3g	protein_coding	protein phosphatase 1, regulatory (inhibitor) subunit 3G [Source:MGI Symbol;Acc:MGI:1923737]
ENSMUSG00000025508	0.506992	5.97569	2.71832	0.0174894	0.227464	-3.99349	Rplp2	protein_coding	ribosomal protein, large P2 [Source:MGI Symbol;Acc:MGI:1914436]
ENSMUSG00000033849	0.507461	4.52026	2.28503	0.0396331	0.295972	-4.58071	B3galt2	protein_coding	UDP-Gal:betaGlcNAc beta 1,3-galactosyltransferase, polypeptide 2 [Source:MGI Symbol;Acc:MGI:1349461]
ENSMUSG00000023806	0.508092	0.824175	3.5291	0.00366958	0.150484	-1.68746	Rsph3b	protein_coding	radial spoke 3B homolog (Chlamydomonas) [Source:MGI Symbol;Acc:MGI:3630308]
ENSMUSG00000055053	0.508173	5.7423	4.96191	0.000255197	0.0744086	0.274834	Nfic	protein_coding	nuclear factor I/C [Source:MGI Symbol;Acc:MGI:109591]
ENSMUSG00000051435	0.508699	0.986299	2.4285	0.0303138	0.271715	-3.61358	Fhad1	protein_coding	forkhead-associated (FHA) phosphopeptide binding domain 1 [Source:MGI Symbol;Acc:MGI:1920323]
ENSMUSG00000049422	0.509579	5.76235	3.33157	0.00536816	0.167474	-2.80961	Chchd10	protein_coding	coiled-coil-helix-coiled-coil-helix domain containing 10 [Source:MGI Symbol;Acc:MGI:2143558]
ENSMUSG00000007721	0.510813	4.75013	2.96124	0.0109686	0.202526	-3.39073	Ccdc124	protein_coding	coiled-coil domain containing 124 [Source:MGI Symbol;Acc:MGI:1916403]
ENSMUSG00000047735	0.511067	1.93024	2.21684	0.044961	0.310248	-4.1704	Samd9l	protein_coding	sterile alpha motif domain containing 9-like [Source:MGI Symbol;Acc:MGI:1343184]
ENSMUSG00000026824	0.513174	4.59002	2.7026	0.0180229	0.229241	-3.82703	Kcnj3	protein_coding	potassium inwardly-rectifying channel, subfamily J, member 3 [Source:MGI Symbol;Acc:MGI:104742]
ENSMUSG00000023391	0.513213	3.24896	2.86841	0.0131145	0.208446	-3.29024	Dlx2	protein_coding	distal-less homeobox 2 [Source:MGI Symbol;Acc:MGI:94902]
ENSMUSG00000044254	0.514425	2.57523	3.95325	0.0016328	0.133949	-1.08403	Pcsk9	protein_coding	proprotein convertase subtilisin/kexin type 9 [Source:MGI Symbol;Acc:MGI:2140260]
ENSMUSG00000031853	0.5148	0.485085	2.32197	0.0370018	0.29138	-3.68199	BC021891	protein_coding	cDNA sequence BC021891 [Source:MGI Symbol;Acc:MGI:2385307]
ENSMUSG00000034825	0.514898	5.03576	2.79887	0.0149886	0.215972	-3.71586	Nrip3	protein_coding	nuclear receptor interacting protein 3 [Source:MGI Symbol;Acc:MGI:1925843]
ENSMUSG00000032679	0.515765	2.26149	4.39207	0.000717935	0.109599	-0.267795	Cd59a	protein_coding	CD59a antigen [Source:MGI Symbol;Acc:MGI:109177]
ENSMUSG00000022997	0.516328	0.419546	2.39084	0.032534	0.28058	-3.58414	Wnt1	protein_coding	wingless-related MMTV integration site 1 [Source:MGI Symbol;Acc:MGI:98953]
ENSMUSG00000051517	0.517517	0.65575	2.67106	0.019142	0.233557	-3.11889	Arhgef39	protein_coding	Rho guanine nucleotide exchange factor (GEF) 39 [Source:MGI Symbol;Acc:MGI:3036286]
ENSMUSG00000001672	0.518147	-0.815789	2.55566	0.0238424	0.250244	-3.20192	Marveld3	protein_coding	MARVEL (membrane-associating) domain containing 3 [Source:MGI Symbol;Acc:MGI:1920858]
ENSMUSG00000074466	0.51995	0.258431	2.92978	0.0116538	0.205463	-2.66255	Gm15417	antisense	predicted gene 15417 [Source:MGI Symbol;Acc:MGI:3642531]
ENSMUSG00000053693	0.52003	3.8212	2.33968	0.0358	0.289599	-4.36203	Mast1	protein_coding	microtubule associated serine/threonine kinase 1 [Source:MGI Symbol;Acc:MGI:1861901]
ENSMUSG00000067847	0.520693	3.96459	2.19817	0.0465335	0.314351	-4.63616	Romo1	protein_coding	reactive oxygen species modulator 1 [Source:MGI Symbol;Acc:MGI:1914317]
ENSMUSG00000025902	0.522373	1.21629	3.03067	0.00959458	0.196901	-2.61292	Sox17	protein_coding	SRY-box containing gene 17 [Source:MGI Symbol;Acc:MGI:107543]
ENSMUSG00000046916	0.522888	-1.18631	2.45359	0.0289158	0.268231	-3.3494	Myct1	protein_coding	myc target 1 [Source:MGI Symbol;Acc:MGI:1915882]
ENSMUSG00000030782	0.524177	1.69248	2.82804	0.0141724	0.212856	-3.04399	Tgfb1i1	protein_coding	transforming growth factor beta 1 induced transcript 1 [Source:MGI Symbol;Acc:MGI:102784]
ENSMUSG00000058833	0.524422	3.73197	2.90544	0.0122129	0.205708	-3.32517	2810428I15Rik	protein_coding	RIKEN cDNA 2810428I15 gene [Source:MGI Symbol;Acc:MGI:1913712]
ENSMUSG00000070003	0.525753	5.90241	2.46884	0.0280968	0.265211	-4.44448	Ssbp4	protein_coding	single stranded DNA binding protein 4 [Source:MGI Symbol;Acc:MGI:1924150]
ENSMUSG00000041540	0.52585	4.0492	3.49282	0.00393472	0.153269	-2.25758	Sox5	protein_coding	SRY-box containing gene 5 [Source:MGI Symbol;Acc:MGI:98367]
ENSMUSG00000028073	0.527075	1.32841	2.9865	0.0104474	0.199297	-2.69657	Pear1	protein_coding	platelet endothelial aggregation receptor 1 [Source:MGI Symbol;Acc:MGI:1920432]
ENSMUSG00000039395	0.527676	0.183585	2.20165	0.0462371	0.314145	-3.81657	Mreg	protein_coding	melanoregulin [Source:MGI Symbol;Acc:MGI:2151839]
ENSMUSG00000006585	0.527689	-0.317676	2.30655	0.0380798	0.294379	-3.63095	Cdt1	protein_coding	chromatin licensing and DNA replication factor 1 [Source:MGI Symbol;Acc:MGI:1914427]
ENSMUSG00000039878	0.528355	-0.256775	3.02718	0.00965932	0.197141	-2.48342	Slc39a5	protein_coding	solute carrier family 39 (metal ion transporter), member 5 [Source:MGI Symbol;Acc:MGI:1919336]
ENSMUSG00000062933	0.52874	2.34559	2.42861	0.0303075	0.271715	-3.89365	Gm10123	protein_coding	predicted pseudogene 10123 [Source:MGI Symbol;Acc:MGI:3704342]
ENSMUSG00000044288	0.530489	6.79343	5.50598	9.88953e-05	0.0490199	1.18463	Cnr1	protein_coding	cannabinoid receptor 1 (brain) [Source:MGI Symbol;Acc:MGI:104615]
ENSMUSG00000049988	0.531118	-0.950126	2.44704	0.0292747	0.269322	-3.36323	Lrrc25	protein_coding	leucine rich repeat containing 25 [Source:MGI Symbol;Acc:MGI:2445284]
ENSMUSG00000015002	0.531747	5.41656	2.76303	0.0160547	0.222372	-3.84541	Efr3a	protein_coding	EFR3 homolog A (S. cerevisiae) [Source:MGI Symbol;Acc:MGI:1923990]
ENSMUSG00000042340	0.532288	-0.566743	2.35101	0.0350509	0.288066	-3.53669	Ctf1	protein_coding	cardiotrophin 1 [Source:MGI Symbol;Acc:MGI:105115]
ENSMUSG00000002393	0.532383	1.94227	2.25516	0.0418892	0.302784	-4.09444	Nr2f6	protein_coding	nuclear receptor subfamily 2, group F, member 6 [Source:MGI Symbol;Acc:MGI:1352453]
ENSMUSG00000035357	0.532878	2.60295	2.85903	0.0133531	0.209865	-3.13712	Pdzrn3	protein_coding	PDZ domain containing RING finger 3 [Source:MGI Symbol;Acc:MGI:1933157]
ENSMUSG00000053465	0.533226	2.89432	3.58364	0.0033046	0.145612	-1.85595	Hs6st3	protein_coding	heparan sulfate 6-O-sulfotransferase 3 [Source:MGI Symbol;Acc:MGI:1354960]
ENSMUSG00000027220	0.533594	5.79998	2.60344	0.0217742	0.243633	-4.18666	Syt13	protein_coding	synaptotagmin XIII [Source:MGI Symbol;Acc:MGI:1933945]
ENSMUSG00000022528	0.534154	1.56055	2.78784	0.0153089	0.2182	-3.09473	Hes1	protein_coding	hairy and enhancer of split 1 (Drosophila) [Source:MGI Symbol;Acc:MGI:104853]
ENSMUSG00000051650	0.53424	0.31086	2.49125	0.0269333	0.261383	-3.38759	B3gnt2	protein_coding	UDP-GlcNAc:betaGal beta-1,3-N-acetylglucosaminyltransferase 2 [Source:MGI Symbol;Acc:MGI:1889505]
ENSMUSG00000074405	0.5347	4.07987	2.72361	0.0173134	0.227043	-3.72733	Zfp865	protein_coding	zinc finger protein 865 [Source:MGI Symbol;Acc:MGI:2442656]
ENSMUSG00000025407	0.537069	1.09159	2.9334	0.0115728	0.205463	-2.76392	Gli1	protein_coding	GLI-Kruppel family member GLI1 [Source:MGI Symbol;Acc:MGI:95727]
ENSMUSG00000021948	0.537727	3.92872	2.25775	0.0416889	0.302286	-4.52515	Prkcd	protein_coding	protein kinase C, delta [Source:MGI Symbol;Acc:MGI:97598]
ENSMUSG00000000202	0.538426	3.27753	3.31488	0.00554376	0.169015	-2.44392	Btbd17	protein_coding	BTB (POZ) domain containing 17 [Source:MGI Symbol;Acc:MGI:1919264]
ENSMUSG00000031490	0.53843	-0.122936	2.65434	0.0197625	0.235127	-3.09231	Eif4ebp1	protein_coding	eukaryotic translation initiation factor 4E binding protein 1 [Source:MGI Symbol;Acc:MGI:103267]
ENSMUSG00000028551	0.538852	0.557173	3.17859	0.00721176	0.183286	-2.2718	Cdkn2c	protein_coding	cyclin-dependent kinase inhibitor 2C (p18, inhibits CDK4) [Source:MGI Symbol;Acc:MGI:105388]
ENSMUSG00000022076	0.53888	2.15977	2.97103	0.0107636	0.201043	-2.83812	Klhl1	protein_coding	kelch-like 1 (Drosophila) [Source:MGI Symbol;Acc:MGI:2136335]
ENSMUSG00000028464	0.539519	1.8392	3.19105	0.00704032	0.181505	-2.39407	Tpm2	protein_coding	tropomyosin 2, beta [Source:MGI Symbol;Acc:MGI:98810]
ENSMUSG00000074652	0.539644	2.55318	2.71858	0.0174808	0.227464	-3.39625	Myh7b	protein_coding	myosin, heavy chain 7B, cardiac muscle, beta [Source:MGI Symbol;Acc:MGI:3710243]
ENSMUSG00000028965	0.539746	-0.275728	2.60368	0.0217644	0.243633	-3.16064	Tnfrsf9	protein_coding	tumor necrosis factor receptor superfamily, member 9 [Source:MGI Symbol;Acc:MGI:1101059]
ENSMUSG00000022246	0.540047	2.1112	2.23121	0.0437854	0.306911	-4.1472	Rai14	protein_coding	retinoic acid induced 14 [Source:MGI Symbol;Acc:MGI:1922896]
ENSMUSG00000032997	0.540682	5.83267	2.70614	0.0179015	0.229241	-4.0049	Chpf	protein_coding	chondroitin polymerizing factor [Source:MGI Symbol;Acc:MGI:106576]
ENSMUSG00000028876	0.540865	4.13626	2.99952	0.0101886	0.198437	-3.20783	Epha10	protein_coding	Eph receptor A10 [Source:MGI Symbol;Acc:MGI:3586824]
ENSMUSG00000046668	0.543185	4.50922	3.95033	0.00164183	0.133949	-1.46338	Cxxc5	protein_coding	CXXC finger 5 [Source:MGI Symbol;Acc:MGI:1914643]
ENSMUSG00000021256	0.543568	3.12868	3.23846	0.00642468	0.175244	-2.55447	Vash1	protein_coding	vasohibin 1 [Source:MGI Symbol;Acc:MGI:2442543]
ENSMUSG00000041930	0.543935	3.52511	2.64317	0.0201877	0.236982	-3.75271	BC057022	protein_coding	cDNA sequence BC057022 [Source:MGI Symbol;Acc:MGI:3605543]
ENSMUSG00000044024	0.544957	3.83752	2.70337	0.0179966	0.229241	-3.71123	Rell2	protein_coding	RELT-like 2 [Source:MGI Symbol;Acc:MGI:1918044]
ENSMUSG00000010607	0.54539	3.0987	2.68033	0.0188062	0.231309	-3.59463	Pigyl	protein_coding	phosphatidylinositol glycan anchor biosynthesis, class Y-like [Source:MGI Symbol;Acc:MGI:1913518]
ENSMUSG00000096883	0.545396	0.650148	3.4693	0.00411686	0.156401	-1.78266	AI848285	protein_coding	expressed sequence AI848285 [Source:MGI Symbol;Acc:MGI:2146080]
ENSMUSG00000028063	0.546503	3.66008	3.40807	0.00463207	0.163011	-2.34241	Lmna	protein_coding	lamin A [Source:MGI Symbol;Acc:MGI:96794]
ENSMUSG00000030137	0.547772	1.17715	2.16815	0.0491713	0.320828	-4.05834	Tuba8	protein_coding	tubulin, alpha 8 [Source:MGI Symbol;Acc:MGI:1858225]
ENSMUSG00000042293	0.549461	0.0628051	2.48489	0.0272588	0.262051	-3.39186	Gm5617	protein_coding	predicted gene 5617 [Source:MGI Symbol;Acc:MGI:3643566]
ENSMUSG00000085058	0.550513	0.0913963	2.26636	0.0410291	0.299923	-3.69693	8030453O22Rik	antisense	RIKEN cDNA 8030453O22 gene [Source:MGI Symbol;Acc:MGI:1924459]
ENSMUSG00000029544	0.551605	4.5717	3.90284	0.00179653	0.137071	-1.55195	Cabp1	protein_coding	calcium binding protein 1 [Source:MGI Symbol;Acc:MGI:1352750]
ENSMUSG00000030034	0.552297	2.62632	2.99168	0.0103436	0.198437	-2.92707	Ino80b	protein_coding	INO80 complex subunit B [Source:MGI Symbol;Acc:MGI:1917270]
ENSMUSG00000039195	0.552999	4.05955	3.6739	0.00277954	0.143655	-1.9259	1110008P14Rik	protein_coding	RIKEN cDNA 1110008P14 gene [Source:MGI Symbol;Acc:MGI:1920987]
ENSMUSG00000033316	0.554572	3.25056	2.32247	0.0369678	0.29138	-4.26628	Galnt9	protein_coding	UDP-N-acetyl-alpha-D-galactosamine:polypeptide N-acetylgalactosaminyltransferase 9 [Source:MGI Symbol;Acc:MGI:2677965]
ENSMUSG00000028036	0.556215	-1.15273	2.20801	0.0456984	0.312343	-3.68969	Ptgfr	protein_coding	prostaglandin F receptor [Source:MGI Symbol;Acc:MGI:97796]
ENSMUSG00000053228	0.556489	-1.17674	2.34044	0.0357493	0.289397	-3.5018	Ceacam3	protein_coding	carcinoembryonic antigen-related cell adhesion molecule 3 [Source:MGI Symbol;Acc:MGI:3646296]
ENSMUSG00000078570	0.556943	1.2316	2.90208	0.0122921	0.205708	-2.83445	1110065P20Rik	protein_coding	RIKEN cDNA 1110065P20 gene [Source:MGI Symbol;Acc:MGI:1916170]
ENSMUSG00000048562	0.556956	1.57163	2.21085	0.04546	0.311235	-4.09226	Sp8	protein_coding	trans-acting transcription factor 8 [Source:MGI Symbol;Acc:MGI:2443471]
ENSMUSG00000044320	0.559603	1.40927	3.24464	0.0063485	0.175065	-2.23523	1700001O22Rik	protein_coding	RIKEN cDNA 1700001O22 gene [Source:MGI Symbol;Acc:MGI:1923631]
ENSMUSG00000022996	0.559686	-0.383784	2.60198	0.0218345	0.244032	-3.15751	Wnt10b	protein_coding	wingless related MMTV integration site 10b [Source:MGI Symbol;Acc:MGI:108061]
ENSMUSG00000097166	0.559748	0.350886	3.91007	0.00177204	0.137071	-1.04317	AC163747.1	lincRNA
ENSMUSG00000032492	0.559889	1.42353	3.03148	0.00957952	0.196901	-2.63935	Pth1r	protein_coding	parathyroid hormone 1 receptor [Source:MGI Symbol;Acc:MGI:97801]
ENSMUSG00000047986	0.560024	-0.975919	2.24994	0.0422958	0.304171	-3.6401	Palm3	protein_coding	paralemmin 3 [Source:MGI Symbol;Acc:MGI:1921587]
ENSMUSG00000022372	0.561023	2.09057	2.6396	0.0203259	0.237857	-3.42572	Sla	protein_coding	src-like adaptor [Source:MGI Symbol;Acc:MGI:104295]
ENSMUSG00000053746	0.561173	0.101846	2.27723	0.0402105	0.296929	-3.73008	Ptrh1	protein_coding	peptidyl-tRNA hydrolase 1 homolog (S. cerevisiae) [Source:MGI Symbol;Acc:MGI:1913779]
ENSMUSG00000026833	0.561633	7.10815	2.54971	0.024113	0.25107	-4.36284	Olfm1	protein_coding	olfactomedin 1 [Source:MGI Symbol;Acc:MGI:1860437]
ENSMUSG00000075702	0.562187	5.08564	3.18975	0.00705805	0.181505	-2.99824	Selm	protein_coding	selenoprotein M [Source:MGI Symbol;Acc:MGI:2149786]
ENSMUSG00000050234	0.566554	0.301077	3.39323	0.0047664	0.16372	-1.8938	Gja4	protein_coding	gap junction protein, alpha 4 [Source:MGI Symbol;Acc:MGI:95715]
ENSMUSG00000022421	0.567306	6.84549	2.74131	0.0167366	0.225047	-3.99933	Nptxr	protein_coding	neuronal pentraxin receptor [Source:MGI Symbol;Acc:MGI:1920590]
ENSMUSG00000029304	0.567483	1.2696	2.8959	0.012439	0.206039	-2.8279	Spp1	protein_coding	secreted phosphoprotein 1 [Source:MGI Symbol;Acc:MGI:98389]
ENSMUSG00000025498	0.568762	0.0436428	3.32277	0.00546006	0.16758	-2.00651	Irf7	protein_coding	interferon regulatory factor 7 [Source:MGI Symbol;Acc:MGI:1859212]
ENSMUSG00000078291	0.570367	-0.792182	2.16331	0.0496092	0.321034	-3.78641	Gm3940	protein_coding	predicted gene 3940 [Source:MGI Symbol;Acc:MGI:3782114]
ENSMUSG00000039063	0.571134	-1.05661	2.44133	0.0295913	0.269627	-3.36454	Echdc3	protein_coding	enoyl Coenzyme A hydratase domain containing 3 [Source:MGI Symbol;Acc:MGI:1915106]
ENSMUSG00000027748	0.571976	3.46722	2.4453	0.0293707	0.269587	-4.09896	Trpc4	protein_coding	transient receptor potential cation channel, subfamily C, member 4 [Source:MGI Symbol;Acc:MGI:109525]
ENSMUSG00000022306	0.572497	2.25507	3.8151	0.00212263	0.140564	-1.32583	Zfpm2	protein_coding	zinc finger protein, multitype 2 [Source:MGI Symbol;Acc:MGI:1334444]
ENSMUSG00000043822	0.572498	2.22627	4.06584	0.00132003	0.123782	-0.860389	Adamtsl5	protein_coding	ADAMTS-like 5 [Source:MGI Symbol;Acc:MGI:1913798]
ENSMUSG00000066607	0.573154	6.82607	3.75674	0.00237248	0.142347	-2.06299	6030419C18Rik	protein_coding	RIKEN cDNA 6030419C18 gene [Source:MGI Symbol;Acc:MGI:2442108]
ENSMUSG00000069670	0.577166	-0.535142	2.3134	0.0375971	0.292679	-3.59665	Nkain2	protein_coding	Na+/K+ transporting ATPase interacting 2 [Source:MGI Symbol;Acc:MGI:1923447]
ENSMUSG00000025813	0.577327	4.84169	3.23471	0.00647129	0.176209	-2.87966	Homer2	protein_coding	homer homolog 2 (Drosophila) [Source:MGI Symbol;Acc:MGI:1347354]
ENSMUSG00000043445	0.578078	3.79052	3.52174	0.00372184	0.151061	-2.15537	Pgp	protein_coding	phosphoglycolate phosphatase [Source:MGI Symbol;Acc:MGI:1914328]
ENSMUSG00000039257	0.579621	3.91674	3.34826	0.00519807	0.166799	-2.51172	Vstm2b	protein_coding	V-set and transmembrane domain containing 2B [Source:MGI Symbol;Acc:MGI:1914525]
ENSMUSG00000030170	0.581608	-0.483521	2.29638	0.0388063	0.294986	-3.61099	Wnt5b	protein_coding	wingless-related MMTV integration site 5B [Source:MGI Symbol;Acc:MGI:98959]
ENSMUSG00000051146	0.582448	4.02536	2.43676	0.0298467	0.270649	-4.21718	Camk2n2	protein_coding	calcium/calmodulin-dependent protein kinase II inhibitor 2 [Source:MGI Symbol;Acc:MGI:1920297]
ENSMUSG00000048200	0.582939	0.596831	3.21448	0.00672909	0.178844	-2.21493	Efcab4a	protein_coding	EF-hand calcium binding domain 4A [Source:MGI Symbol;Acc:MGI:2446129]
ENSMUSG00000021200	0.582966	0.752227	3.47246	0.00409185	0.156018	-1.7787	Asb2	protein_coding	ankyrin repeat and SOCS box-containing 2 [Source:MGI Symbol;Acc:MGI:1929743]
ENSMUSG00000004952	0.584308	1.16629	2.26895	0.0408326	0.299404	-3.88999	Rasa4	protein_coding	RAS p21 protein activator 4 [Source:MGI Symbol;Acc:MGI:1858600]
ENSMUSG00000024160	0.585219	1.43679	2.18705	0.0474944	0.316954	-4.10554	Spsb3	protein_coding	splA/ryanodine receptor domain and SOCS box containing 3 [Source:MGI Symbol;Acc:MGI:1891471]
ENSMUSG00000035172	0.586982	2.05636	3.58258	0.00331131	0.145612	-1.72179	Plekhh3	protein_coding	pleckstrin homology domain containing, family H (with MyTH4 domain) member 3 [Source:MGI Symbol;Acc:MGI:2384950]
ENSMUSG00000010461	0.587696	0.231007	2.88578	0.0126837	0.207003	-2.73339	Eya4	protein_coding	eyes absent 4 homolog (Drosophila) [Source:MGI Symbol;Acc:MGI:1337104]
ENSMUSG00000034891	0.588081	6.5982	3.67102	0.00279492	0.143655	-2.21412	Sncb	protein_coding	synuclein, beta [Source:MGI Symbol;Acc:MGI:1889011]
ENSMUSG00000001930	0.588096	3.83389	4.94958	0.000260857	0.0749567	0.496894	Vwf	protein_coding	Von Willebrand factor homolog [Source:MGI Symbol;Acc:MGI:98941]
ENSMUSG00000018126	0.589872	0.286636	2.48819	0.0270894	0.261826	-3.39307	Baiap2l2	protein_coding	BAI1-associated protein 2-like 2 [Source:MGI Symbol;Acc:MGI:2652819]
ENSMUSG00000046442	0.590421	6.21505	2.65467	0.0197501	0.235127	-4.12359	Ppm1e	protein_coding	protein phosphatase 1E (PP2C domain containing) [Source:MGI Symbol;Acc:MGI:2444096]
ENSMUSG00000026437	0.591458	3.9141	2.49641	0.0266723	0.260765	-4.10156	Cdk18	protein_coding	cyclin-dependent kinase 18 [Source:MGI Symbol;Acc:MGI:97518]
ENSMUSG00000023046	0.592282	2.51657	3.4954	0.00391519	0.15307	-1.93683	Igfbp6	protein_coding	insulin-like growth factor binding protein 6 [Source:MGI Symbol;Acc:MGI:96441]
ENSMUSG00000097493	0.595679	1.12038	2.74721	0.0165487	0.224579	-3.0554	AC164597.1	lincRNA
ENSMUSG00000042115	0.596274	2.70988	2.80766	0.0147379	0.214072	-3.23796	Klhdc8a	protein_coding	kelch domain containing 8A [Source:MGI Symbol;Acc:MGI:2442630]
ENSMUSG00000056306	0.596625	2.56557	2.62664	0.0208338	0.239883	-3.55012	Sertm1	protein_coding	serine rich and transmembrane domain containing 1 [Source:MGI Symbol;Acc:MGI:3607715]
ENSMUSG00000043398	0.598343	2.0718	3.13409	0.00785875	0.188639	-2.56174	Gpr135	protein_coding	G protein-coupled receptor 135 [Source:MGI Symbol;Acc:MGI:2676315]
ENSMUSG00000026170	0.598969	1.50289	3.5778	0.00334185	0.145612	-1.66141	Cyp27a1	protein_coding	cytochrome P450, family 27, subfamily a, polypeptide 1 [Source:MGI Symbol;Acc:MGI:88594]
ENSMUSG00000032584	0.599594	-0.0622121	2.26575	0.0410759	0.299939	-3.70161	Mst1r	protein_coding	macrophage stimulating 1 receptor (c-met-related tyrosine kinase) [Source:MGI Symbol;Acc:MGI:99614]
ENSMUSG00000075511	0.600599	-0.150718	2.44848	0.0291956	0.269113	-3.41708	1700001L05Rik	lincRNA	RIKEN cDNA 1700001L05 gene [Source:MGI Symbol;Acc:MGI:1916541]
ENSMUSG00000029725	0.601612	1.69389	2.64702	0.0200403	0.236371	-3.37488	Ppp1r35	protein_coding	protein phosphatase 1, regulatory subunit 35 [Source:MGI Symbol;Acc:MGI:1922853]
ENSMUSG00000085795	0.604158	3.65831	3.64046	0.00296339	0.143655	-1.89493	Zfp703	protein_coding	zinc finger protein 703 [Source:MGI Symbol;Acc:MGI:2662729]
ENSMUSG00000034762	0.604816	-0.544969	2.74238	0.0167023	0.225047	-2.92484	Glis1	protein_coding	GLIS family zinc finger 1 [Source:MGI Symbol;Acc:MGI:2386723]
ENSMUSG00000074151	0.607184	-0.807911	2.36644	0.0340549	0.284304	-3.4776	Nlrc5	lincRNA	NLR family, CARD domain containing 5 [Source:MGI Symbol;Acc:MGI:3612191]
ENSMUSG00000030600	0.607253	3.51184	2.49852	0.0265662	0.260369	-4.0204	Lrfn1	protein_coding	leucine rich repeat and fibronectin type III domain containing 1 [Source:MGI Symbol;Acc:MGI:2136810]
ENSMUSG00000075122	0.608092	-1.57123	2.5706	0.0231761	0.249273	-3.19914	Cd80	protein_coding	CD80 antigen [Source:MGI Symbol;Acc:MGI:101775]
ENSMUSG00000027577	0.611014	4.02474	3.74982	0.00240402	0.142347	-1.752	Chrna4	protein_coding	cholinergic receptor, nicotinic, alpha polypeptide 4 [Source:MGI Symbol;Acc:MGI:87888]
ENSMUSG00000032368	0.614569	4.98462	2.72034	0.0174219	0.227464	-3.8778	Zic1	protein_coding	zinc finger protein of the cerebellum 1 [Source:MGI Symbol;Acc:MGI:106683]
ENSMUSG00000019158	0.615684	2.89514	3.78012	0.00226898	0.142347	-1.50517	Tmem160	protein_coding	transmembrane protein 160 [Source:MGI Symbol;Acc:MGI:1916344]
ENSMUSG00000042388	0.61976	8.12023	3.19121	0.00703818	0.181505	-3.19896	Dlgap3	protein_coding	discs, large (Drosophila) homolog-associated protein 3 [Source:MGI Symbol;Acc:MGI:3039563]
ENSMUSG00000024989	0.620416	-0.762082	2.17631	0.0484404	0.319704	-3.75881	Cep55	protein_coding	centrosomal protein 55 [Source:MGI Symbol;Acc:MGI:1921357]
ENSMUSG00000051359	0.620624	7.06674	2.98128	0.0105532	0.200227	-3.56097	Ncald	protein_coding	neurocalcin delta [Source:MGI Symbol;Acc:MGI:1196326]
ENSMUSG00000045259	0.623496	1.25014	2.85157	0.0135459	0.210752	-2.92457	Klhdc9	protein_coding	kelch domain containing 9 [Source:MGI Symbol;Acc:MGI:1916124]
ENSMUSG00000096753	0.624528	0.221116	2.28263	0.0398099	0.296066	-3.71835	Fam181a	protein_coding	family with sequence similarity 181, member A [Source:MGI Symbol;Acc:MGI:3647570]
ENSMUSG00000026765	0.6246	2.08259	2.72583	0.01724	0.226919	-3.2737	Lypd6b	protein_coding	LY6/PLAUR domain containing 6B [Source:MGI Symbol;Acc:MGI:1919147]
ENSMUSG00000026726	0.625899	-1.39112	2.35051	0.0350841	0.288066	-3.48792	Cubn	protein_coding	cubilin (intrinsic factor-cobalamin receptor) [Source:MGI Symbol;Acc:MGI:1931256]
ENSMUSG00000026829	0.626249	-1.21625	2.41461	0.0311153	0.274676	-3.40091	Gbgt1	protein_coding	globoside alpha-1,3-N-acetylgalactosaminyltransferase 1 [Source:MGI Symbol;Acc:MGI:2449143]
ENSMUSG00000037904	0.628108	1.47333	3.04491	0.00933461	0.19592	-2.60233	Ankrd9	protein_coding	ankyrin repeat domain 9 [Source:MGI Symbol;Acc:MGI:1921501]
ENSMUSG00000079297	0.629571	2.2523	7.05408	8.33346e-06	0.0183586	3.94587	Gm2223	pseudogene	predicted pseudogene 2223 [Source:MGI Symbol;Acc:MGI:3780393]
ENSMUSG00000009216	0.63061	5.75641	4.39198	0.000718048	0.109599	-0.780598	Fam163b	protein_coding	family with sequence similarity 163, member B [Source:MGI Symbol;Acc:MGI:1926106]
ENSMUSG00000096544	0.632823	1.80134	3.40337	0.00467418	0.163011	-2.04178	AC113287.1	processed_pseudogene
ENSMUSG00000000530	0.633644	3.6514	5.30341	0.000140092	0.0630587	1.16728	Acvrl1	protein_coding	activin A receptor, type II-like 1 [Source:MGI Symbol;Acc:MGI:1338946]
ENSMUSG00000037610	0.638332	-0.214407	2.3185	0.0372417	0.291415	-3.60649	Kcnmb2	protein_coding	potassium large conductance calcium-activated channel, subfamily M, beta member 2 [Source:MGI Symbol;Acc:MGI:1919663]
ENSMUSG00000035150	0.640283	6.88185	13.2407	5.92116e-09	1.95665e-05	11.082	Eif2s3x	protein_coding	eukaryotic translation initiation factor 2, subunit 3, structural gene X-linked [Source:MGI Symbol;Acc:MGI:1349431]
ENSMUSG00000063765	0.64441	2.81874	2.37253	0.0336687	0.28313	-4.08118	Chadl	protein_coding	chondroadherin-like [Source:MGI Symbol;Acc:MGI:3036284]
ENSMUSG00000050138	0.646002	0.182342	3.00618	0.0100586	0.198437	-2.55443	Kcnk12	protein_coding	potassium channel, subfamily K, member 12 [Source:MGI Symbol;Acc:MGI:2684043]
ENSMUSG00000031557	0.646716	3.64531	4.4703	0.000621445	0.107142	-0.340022	Plekha2	protein_coding	pleckstrin homology domain-containing, family A (phosphoinositide binding specific) member 2 [Source:MGI Symbol;Acc:MGI:1928144]
ENSMUSG00000096145	0.646981	-0.0098567	2.30449	0.0382259	0.294575	-3.65718	VKORC1	protein_coding	Vitamin K epoxide reductase complex subunit 1 [Source:UniProtKB/Swiss-Prot;Acc:Q9CRC0]
ENSMUSG00000050222	0.647063	1.88213	2.978	0.0106201	0.200639	-2.80419	Il17d	protein_coding	interleukin 17D [Source:MGI Symbol;Acc:MGI:2446510]
ENSMUSG00000048385	0.647381	5.60079	3.78746	0.00223746	0.142347	-1.91707	Scrt1	protein_coding	scratch homolog 1, zinc finger protein (Drosophila) [Source:MGI Symbol;Acc:MGI:2176606]
ENSMUSG00000025425	0.648083	2.88835	2.33914	0.0358364	0.289716	-4.13629	St8sia5	protein_coding	ST8 alpha-N-acetyl-neuraminide alpha-2,8-sialyltransferase 5 [Source:MGI Symbol;Acc:MGI:109243]
ENSMUSG00000028337	0.648911	3.45971	5.32614	0.000134686	0.0621028	1.22869	Coro2a	protein_coding	coronin, actin binding protein 2A [Source:MGI Symbol;Acc:MGI:1345966]
ENSMUSG00000001506	0.6497	1.31427	2.9116	0.012069	0.205708	-2.83125	Col1a1	protein_coding	collagen, type I, alpha 1 [Source:MGI Symbol;Acc:MGI:88467]
ENSMUSG00000087006	0.652431	3.21022	2.75487	0.0163075	0.223689	-3.51006	Gm13889	processed_transcript	predicted gene 13889 [Source:MGI Symbol;Acc:MGI:3652053]
ENSMUSG00000073535	0.653951	-2.26186	2.19233	0.047036	0.315382	-3.70079	Gm5532	lincRNA	predicted gene 5532 [Source:MGI Symbol;Acc:MGI:3646828]
ENSMUSG00000001053	0.654844	3.00296	4.3864	0.000725498	0.109599	-0.394707	N4bp3	protein_coding	NEDD4 binding protein 3 [Source:MGI Symbol;Acc:MGI:2442218]
ENSMUSG00000024471	0.655537	0.0673985	2.3185	0.0372418	0.291415	-3.68353	Myot	protein_coding	myotilin [Source:MGI Symbol;Acc:MGI:1889800]
ENSMUSG00000049001	0.656646	2.24308	3.81406	0.00212685	0.140564	-1.33163	Ndnf	protein_coding	neuron-derived neurotrophic factor [Source:MGI Symbol;Acc:MGI:1915419]
ENSMUSG00000031075	0.656762	1.77151	2.43046	0.030202	0.271513	-3.7476	Ano1	protein_coding	anoctamin 1, calcium activated chloride channel [Source:MGI Symbol;Acc:MGI:2142149]
ENSMUSG00000038292	0.657528	0.361229	2.8095	0.014686	0.213474	-2.87466	Ccdc155	protein_coding	coiled-coil domain containing 155 [Source:MGI Symbol;Acc:MGI:2687329]
ENSMUSG00000056481	0.658462	1.00957	4.68269	0.000421506	0.0887618	0.263069	Cd248	protein_coding	CD248 antigen, endosialin [Source:MGI Symbol;Acc:MGI:1917695]
ENSMUSG00000075227	0.659469	3.25159	3.70951	0.00259649	0.142347	-1.70384	Znhit2	protein_coding	zinc finger, HIT domain containing 2 [Source:MGI Symbol;Acc:MGI:1352481]
ENSMUSG00000082530	0.662123	-1.7898	2.21147	0.0454081	0.31115	-3.67114	Gm12168	pseudogene	predicted gene 12168 [Source:MGI Symbol;Acc:MGI:3650839]
ENSMUSG00000034881	0.669039	-1.21595	2.45614	0.0287773	0.26727	-3.34235	Tbxa2r	protein_coding	thromboxane A2 receptor [Source:MGI Symbol;Acc:MGI:98496]
ENSMUSG00000028600	0.669332	-0.350097	2.7299	0.017106	0.226235	-2.96052	Podn	protein_coding	podocan [Source:MGI Symbol;Acc:MGI:2674939]
ENSMUSG00000020866	0.672026	4.45383	2.51135	0.0259294	0.257954	-4.18537	Cacna1g	protein_coding	calcium channel, voltage-dependent, T type, alpha 1G subunit [Source:MGI Symbol;Acc:MGI:1201678]
ENSMUSG00000080935	0.673129	-0.525363	2.77176	0.0157883	0.220358	-2.88909	Got2-ps1	pseudogene	glutamate oxaloacetate transaminase 2, mitochondrial, pseudogene 1 [Source:MGI Symbol;Acc:MGI:104721]
ENSMUSG00000018983	0.673394	-0.597039	2.77561	0.0156721	0.21985	-2.87613	E2f2	protein_coding	E2F transcription factor 2 [Source:MGI Symbol;Acc:MGI:1096341]
ENSMUSG00000063427	0.67556	1.62359	3.16033	0.00747048	0.184623	-2.44041	Rps10-ps2	pseudogene	ribosomal protein S10, pseudogene 2 [Source:MGI Symbol;Acc:MGI:3645627]
ENSMUSG00000020905	0.677984	-0.824461	2.53245	0.0249147	0.254238	-3.24144	Usp43	protein_coding	ubiquitin specific peptidase 43 [Source:MGI Symbol;Acc:MGI:2444541]
ENSMUSG00000033327	0.679594	0.596973	3.14243	0.00773318	0.187491	-2.33889	Tnxb	protein_coding	tenascin XB [Source:MGI Symbol;Acc:MGI:1932137]
ENSMUSG00000044894	0.680073	4.97129	3.72339	0.00252852	0.142347	-1.97427	Uqcrq	protein_coding	ubiquinol-cytochrome c reductase, complex III subunit VII [Source:MGI Symbol;Acc:MGI:107807]
ENSMUSG00000067916	0.680294	-1.42227	2.40848	0.0314751	0.276009	-3.40981	Gm13139	protein_coding	predicted gene 13139 [Source:MGI Symbol;Acc:MGI:3701604]
ENSMUSG00000059742	0.680843	4.93978	4.78635	0.000349453	0.0815131	0.0503811	Kcnh7	protein_coding	potassium voltage-gated channel, subfamily H (eag-related), member 7 [Source:MGI Symbol;Acc:MGI:2159566]
ENSMUSG00000006457	0.682814	-1.05375	2.36429	0.0341917	0.284657	-3.47729	Actn3	protein_coding	actinin alpha 3 [Source:MGI Symbol;Acc:MGI:99678]
ENSMUSG00000097934	0.693505	-2.21418	2.20129	0.0462677	0.314145	-3.68889	AC156980.1	lincRNA
ENSMUSG00000061524	0.69515	2.02692	2.48668	0.0271668	0.261982	-3.70969	Zic2	protein_coding	zinc finger protein of the cerebellum 2 [Source:MGI Symbol;Acc:MGI:106679]
ENSMUSG00000032179	0.699725	-1.78827	2.51569	0.0257175	0.256861	-3.26749	Bmp5	protein_coding	bone morphogenetic protein 5 [Source:MGI Symbol;Acc:MGI:88181]
ENSMUSG00000027895	0.703289	3.53801	2.37283	0.0336502	0.28313	-4.22867	Kcnc4	protein_coding	potassium voltage gated channel, Shaw-related subfamily, member 4 [Source:MGI Symbol;Acc:MGI:96670]
ENSMUSG00000085042	0.70544	1.79646	3.60556	0.00316849	0.145612	-1.62666	2010001M06Rik	antisense	RIKEN cDNA 2010001M06 gene [Source:MGI Symbol;Acc:MGI:1917062]
ENSMUSG00000024742	0.706245	-1.07842	2.29627	0.0388141	0.294986	-3.57965	Fen1	protein_coding	flap structure specific endonuclease 1 [Source:MGI Symbol;Acc:MGI:102779]
ENSMUSG00000086058	0.70859	-2.86265	2.21473	0.045136	0.310733	-3.71012	Gm12575	lincRNA	predicted gene 12575 [Source:MGI Symbol;Acc:MGI:3705119]
ENSMUSG00000070504	0.708653	-1.13566	2.63871	0.0203603	0.237857	-3.08016	Fcrl6	protein_coding	Fc receptor-like 6 [Source:MGI Symbol;Acc:MGI:3618339]
ENSMUSG00000043614	0.711776	2.62466	2.69796	0.0181836	0.229356	-3.4714	Vps37d	protein_coding	vacuolar protein sorting 37D (yeast) [Source:MGI Symbol;Acc:MGI:2159402]
ENSMUSG00000041309	0.711941	2.13905	2.73606	0.0169058	0.225047	-3.29844	Nkx6-2	protein_coding	NK6 homeobox 2 [Source:MGI Symbol;Acc:MGI:1352738]
ENSMUSG00000023192	0.71233	1.66453	2.42476	0.0305274	0.272765	-3.76744	Grm2	protein_coding	glutamate receptor, metabotropic 2 [Source:MGI Symbol;Acc:MGI:1351339]
ENSMUSG00000020782	0.714147	-0.561628	3.22291	0.0066204	0.17741	-2.18435	Llgl2	protein_coding	lethal giant larvae homolog 2 (Drosophila) [Source:MGI Symbol;Acc:MGI:1918843]
ENSMUSG00000002083	0.714184	1.71436	2.85884	0.013358	0.209865	-2.99878	Bbc3	protein_coding	BCL2 binding component 3 [Source:MGI Symbol;Acc:MGI:2181667]
ENSMUSG00000056158	0.716617	3.77475	2.55032	0.024085	0.25107	-3.94835	Car10	protein_coding	carbonic anhydrase 10 [Source:MGI Symbol;Acc:MGI:1919855]
ENSMUSG00000021898	0.719237	-1.25016	2.37739	0.0333642	0.28313	-3.45244	Asb14	protein_coding	ankyrin repeat and SOCS box-containing 14 [Source:MGI Symbol;Acc:MGI:2655107]
ENSMUSG00000072875	0.719621	2.99994	2.53712	0.024695	0.252818	-3.83555	Gpr27	protein_coding	G protein-coupled receptor 27 [Source:MGI Symbol;Acc:MGI:1202299]
ENSMUSG00000050541	0.722495	1.03729	2.99812	0.0102161	0.198437	-2.63036	Adra1b	protein_coding	adrenergic receptor, alpha 1b [Source:MGI Symbol;Acc:MGI:104774]
ENSMUSG00000009633	0.723136	0.829074	3.49531	0.00391592	0.15307	-1.74282	G0s2	protein_coding	G0/G1 switch gene 2 [Source:MGI Symbol;Acc:MGI:1316737]
ENSMUSG00000054716	0.72393	2.47158	2.46485	0.0283092	0.265894	-3.85849	Zfp771	protein_coding	zinc finger protein 771 [Source:MGI Symbol;Acc:MGI:2442050]
ENSMUSG00000001249	0.724146	-1.64872	3.28181	0.00590899	0.172038	-2.2266	Hpn	protein_coding	hepsin [Source:MGI Symbol;Acc:MGI:1196620]
ENSMUSG00000026241	0.725467	-0.107794	2.90416	0.0122429	0.205708	-2.6924	Nppc	protein_coding	natriuretic peptide type C [Source:MGI Symbol;Acc:MGI:97369]
ENSMUSG00000036617	0.725488	5.44251	4.35907	0.000763166	0.109599	-0.810411	Etl4	protein_coding	enhancer trap locus 4 [Source:MGI Symbol;Acc:MGI:95454]
ENSMUSG00000045314	0.727211	1.57944	2.69116	0.0184214	0.23	-3.24762	Sowahb	protein_coding	sosondowah ankyrin repeat domain family member B [Source:MGI Symbol;Acc:MGI:1925338]
ENSMUSG00000036856	0.728504	1.90208	4.8246	0.000326214	0.0782865	0.500698	Wnt4	protein_coding	wingless-related MMTV integration site 4 [Source:MGI Symbol;Acc:MGI:98957]
ENSMUSG00000036492	0.732058	-0.718341	2.92903	0.0116707	0.205463	-2.63791	Rnf39	protein_coding	ring finger protein 39 [Source:MGI Symbol;Acc:MGI:2156378]
ENSMUSG00000043439	0.732821	2.68809	3.71437	0.0025725	0.142347	-1.5703	E130012A19Rik	protein_coding	RIKEN cDNA E130012A19 gene [Source:MGI Symbol;Acc:MGI:2143991]
ENSMUSG00000020722	0.735435	-1.06874	2.43065	0.0301918	0.271513	-3.37794	Cacng1	protein_coding	calcium channel, voltage-dependent, gamma subunit 1 [Source:MGI Symbol;Acc:MGI:1206582]
ENSMUSG00000078572	0.73736	2.29555	3.20404	0.006866	0.180547	-2.4729	1810043H04Rik	protein_coding	RIKEN cDNA 1810043H04 gene [Source:MGI Symbol;Acc:MGI:1913676]
ENSMUSG00000097572	0.741986	-1.39739	2.90897	0.0121302	0.205708	-2.70749	AC121264.1	lincRNA
ENSMUSG00000053279	0.742824	3.38215	6.72186	1.37856e-05	0.0213953	3.49158	Aldh1a1	protein_coding	aldehyde dehydrogenase family 1, subfamily A1 [Source:MGI Symbol;Acc:MGI:1353450]
ENSMUSG00000028755	0.743824	-1.44935	2.66871	0.019228	0.233581	-3.05767	Cda	protein_coding	cytidine deaminase [Source:MGI Symbol;Acc:MGI:1919519]
ENSMUSG00000034164	0.744213	1.61677	3.67855	0.00275495	0.143655	-1.48983	Emid1	protein_coding	EMI domain containing 1 [Source:MGI Symbol;Acc:MGI:2155091]
ENSMUSG00000000440	0.74434	-1.87556	2.24435	0.0427349	0.305975	-3.6316	Pparg	protein_coding	peroxisome proliferator activated receptor gamma [Source:MGI Symbol;Acc:MGI:97747]
ENSMUSG00000049112	0.745826	2.2463	2.71173	0.0177112	0.228769	-3.36422	Oxtr	protein_coding	oxytocin receptor [Source:MGI Symbol;Acc:MGI:109147]
ENSMUSG00000047606	0.746922	0.63181	3.15424	0.00755887	0.185943	-2.31747	Ankrd34c	protein_coding	ankyrin repeat domain 34C [Source:MGI Symbol;Acc:MGI:2685617]
ENSMUSG00000010651	0.747051	-1.81298	2.77184	0.0157861	0.220358	-2.92606	Acaa1b	protein_coding	acetyl-Coenzyme A acyltransferase 1B [Source:MGI Symbol;Acc:MGI:3605455]
ENSMUSG00000086431	0.748379	-1.85729	2.32005	0.0371345	0.291415	-3.53363	Gm14929	lincRNA	predicted gene 14929 [Source:MGI Symbol;Acc:MGI:3705167]
ENSMUSG00000062619	0.749301	0.244252	2.45958	0.0285917	0.266651	-3.46551	2310039H08Rik	protein_coding	RIKEN cDNA 2310039H08 gene [Source:MGI Symbol;Acc:MGI:1914351]
ENSMUSG00000019261	0.74954	5.13478	2.92858	0.0116807	0.205463	-3.51477	Mtap1s	protein_coding	microtubule-associated protein 1S [Source:MGI Symbol;Acc:MGI:2443304]
ENSMUSG00000065126	0.750849	0.00198494	2.36097	0.0344046	0.28582	-3.59555	Snord104	snoRNA	small nucleolar RNA, C/D box 104 [Source:MGI Symbol;Acc:MGI:3819515]
ENSMUSG00000022382	0.756105	3.87231	3.89386	0.00182739	0.137071	-1.45667	Wnt7b	protein_coding	wingless-related MMTV integration site 7B [Source:MGI Symbol;Acc:MGI:98962]
ENSMUSG00000027568	0.757183	1.27905	2.52833	0.0251095	0.254783	-3.49356	Ntsr1	protein_coding	neurotensin receptor 1 [Source:MGI Symbol;Acc:MGI:97386]
ENSMUSG00000019889	0.759478	3.83147	3.65579	0.00287766	0.143655	-1.90449	Ptprk	protein_coding	protein tyrosine phosphatase, receptor type, K [Source:MGI Symbol;Acc:MGI:103310]
ENSMUSG00000071341	0.759694	3.35795	2.47171	0.0279452	0.264506	-4.05281	Egr4	protein_coding	early growth response 4 [Source:MGI Symbol;Acc:MGI:99252]
ENSMUSG00000052301	0.762464	1.27899	2.29718	0.0387483	0.294986	-3.89173	Doc2a	protein_coding	double C2, alpha [Source:MGI Symbol;Acc:MGI:109446]
ENSMUSG00000033313	0.762863	-0.624139	3.03149	0.00957932	0.196901	-2.4776	Fbxl8	protein_coding	F-box and leucine-rich repeat protein 8 [Source:MGI Symbol;Acc:MGI:1354697]
ENSMUSG00000032128	0.765653	0.295661	2.33717	0.0359681	0.289716	-3.61892	Robo3	protein_coding	roundabout homolog 3 (Drosophila) [Source:MGI Symbol;Acc:MGI:1343102]
ENSMUSG00000042489	0.768282	2.66599	3.41659	0.00455661	0.163011	-2.08013	Clspn	protein_coding	claspin [Source:MGI Symbol;Acc:MGI:2445153]
ENSMUSG00000022061	0.770267	-1.92489	2.47045	0.0280119	0.26485	-3.34643	Nkx3-1	protein_coding	NK-3 transcription factor, locus 1 (Drosophila) [Source:MGI Symbol;Acc:MGI:97352]
ENSMUSG00000066975	0.770786	-1.24495	2.21121	0.0454301	0.31115	-3.6761	Cryba4	protein_coding	crystallin, beta A4 [Source:MGI Symbol;Acc:MGI:102716]
ENSMUSG00000068758	0.772226	-1.13919	2.56618	0.0233712	0.249273	-3.18612	Il3ra	protein_coding	interleukin 3 receptor, alpha chain [Source:MGI Symbol;Acc:MGI:96553]
ENSMUSG00000006958	0.773542	2.31869	2.53486	0.0248009	0.253468	-3.68777	Chrd	protein_coding	chordin [Source:MGI Symbol;Acc:MGI:1313268]
ENSMUSG00000026841	0.774241	3.94061	4.66064	0.000438728	0.0887618	-0.0383336	Fibcd1	protein_coding	fibrinogen C domain containing 1 [Source:MGI Symbol;Acc:MGI:2138953]
ENSMUSG00000063506	0.776784	0.0428289	2.63084	0.0206679	0.239162	-3.14837	Arhgap22	protein_coding	Rho GTPase activating protein 22 [Source:MGI Symbol;Acc:MGI:2443418]
ENSMUSG00000071531	0.776853	-0.49817	2.59143	0.0222772	0.245839	-3.16546	Gprin2	protein_coding	G protein regulated inducer of neurite outgrowth 2 [Source:MGI Symbol;Acc:MGI:2444560]
ENSMUSG00000030431	0.783347	-1.31457	2.93968	0.0114338	0.204416	-2.65204	Tmem238	protein_coding	transmembrane protein 238 [Source:MGI Symbol;Acc:MGI:1922935]
ENSMUSG00000091133	0.786069	-1.52469	2.23083	0.0438156	0.306911	-3.64851	Gm17108	processed_transcript	predicted gene 17108 [Source:MGI Symbol;Acc:MGI:4937935]
ENSMUSG00000031119	0.791238	1.65754	3.41316	0.00458681	0.163011	-1.981	Gpc4	protein_coding	glypican 4 [Source:MGI Symbol;Acc:MGI:104902]
ENSMUSG00000015943	0.792061	2.20995	3.44468	0.00431663	0.159378	-2.01815	Bola1	protein_coding	bolA-like 1 (E. coli) [Source:MGI Symbol;Acc:MGI:1916418]
ENSMUSG00000041596	0.792637	-1.79729	2.90015	0.0123378	0.205708	-2.77831	Vmn1r90	pseudogene	vomeronasal 1 receptor 90 [Source:MGI Symbol;Acc:MGI:3612342]
ENSMUSG00000033717	0.792736	2.52038	2.39996	0.0319828	0.279103	-3.97175	Adra2a	protein_coding	adrenergic receptor, alpha 2a [Source:MGI Symbol;Acc:MGI:87934]
ENSMUSG00000021702	0.793627	1.34543	3.69464	0.00267141	0.142592	-1.44516	Thbs4	protein_coding	thrombospondin 4 [Source:MGI Symbol;Acc:MGI:1101779]
ENSMUSG00000068037	0.794679	3.07302	3.1183	0.00810196	0.190329	-2.7369	Mas1	protein_coding	MAS1 oncogene [Source:MGI Symbol;Acc:MGI:96918]
ENSMUSG00000005547	0.796041	-1.43046	2.26935	0.0408022	0.299292	-3.59619	Cyp2a5	protein_coding	cytochrome P450, family 2, subfamily a, polypeptide 5 [Source:MGI Symbol;Acc:MGI:88597]
ENSMUSG00000066952	0.796136	-2.15343	2.176	0.0484677	0.319704	-3.72191	Myo1h	protein_coding	myosin 1H [Source:MGI Symbol;Acc:MGI:1914674]
ENSMUSG00000034209	0.796956	2.65818	3.46713	0.00413408	0.156724	-2.03472	Rasl10a	protein_coding	RAS-like, family 10, member A [Source:MGI Symbol;Acc:MGI:1922918]
ENSMUSG00000090873	0.797047	0.654132	2.22827	0.0440232	0.307236	-3.89261	Gm17112	antisense	predicted gene 17112 [Source:MGI Symbol;Acc:MGI:4937939]
ENSMUSG00000007594	0.797631	4.01926	3.08136	0.0087007	0.192707	-3.00121	Hapln4	protein_coding	hyaluronan and proteoglycan link protein 4 [Source:MGI Symbol;Acc:MGI:2679531]
ENSMUSG00000028602	0.798573	-1.19338	2.66855	0.0192339	0.233581	-3.03634	Tnfrsf8	protein_coding	tumor necrosis factor receptor superfamily, member 8 [Source:MGI Symbol;Acc:MGI:99908]
ENSMUSG00000046215	0.802586	3.92054	2.94836	0.0112441	0.202526	-3.27438	Rprml	protein_coding	reprimo-like [Source:MGI Symbol;Acc:MGI:2144486]
ENSMUSG00000052403	0.80329	-0.772442	2.82691	0.0142031	0.212856	-2.79635	Gm13520	antisense	predicted gene 13520 [Source:MGI Symbol;Acc:MGI:3701343]
ENSMUSG00000059852	0.80704	1.00439	3.60656	0.00316239	0.145612	-1.57829	Kcng2	protein_coding	potassium voltage-gated channel, subfamily G, member 2 [Source:MGI Symbol;Acc:MGI:3694646]
ENSMUSG00000025946	0.808389	-0.773068	2.54474	0.0243414	0.251756	-3.22405	Pth2r	protein_coding	parathyroid hormone 2 receptor [Source:MGI Symbol;Acc:MGI:2180917]
ENSMUSG00000017978	0.809912	4.40391	2.92378	0.0117892	0.20558	-3.39544	Cadps2	protein_coding	Ca2+-dependent activator protein for secretion 2 [Source:MGI Symbol;Acc:MGI:2443963]
ENSMUSG00000024925	0.812947	1.70582	3.19949	0.00692666	0.180942	-2.3948	Rnaseh2c	protein_coding	ribonuclease H2, subunit C [Source:MGI Symbol;Acc:MGI:1915459]
ENSMUSG00000028031	0.821059	-0.443751	2.98136	0.0105514	0.200227	-2.55674	Dkk2	protein_coding	dickkopf homolog 2 (Xenopus laevis) [Source:MGI Symbol;Acc:MGI:1890663]
ENSMUSG00000004894	0.822664	3.27097	5.57031	8.86483e-05	0.0462534	1.64407	Hapln2	protein_coding	hyaluronan and proteoglycan link protein 2 [Source:MGI Symbol;Acc:MGI:2137300]
ENSMUSG00000090399	0.823812	-1.43019	2.67745	0.0189101	0.232155	-3.03693	Nav1	protein_coding	neuron navigator 1 [Source:MGI Symbol;Acc:MGI:2183683]
ENSMUSG00000029189	0.826621	3.75659	3.11228	0.00819667	0.190966	-2.90049	Sel1l3	protein_coding	sel-1 suppressor of lin-12-like 3 (C. elegans) [Source:MGI Symbol;Acc:MGI:1916941]
ENSMUSG00000007888	0.829968	-1.4811	2.51521	0.0257412	0.256861	-3.26374	Crlf1	protein_coding	cytokine receptor-like factor 1 [Source:MGI Symbol;Acc:MGI:1340030]
ENSMUSG00000087271	0.834188	0.596118	4.11867	0.00119517	0.122407	-0.678885	2900008C10Rik	processed_transcript	RIKEN cDNA 2900008C10 gene [Source:MGI Symbol;Acc:MGI:1920187]
ENSMUSG00000097198	0.838131	-2.49603	2.28067	0.0399553	0.296242	-3.63064	9330159N05RIK	protein_coding	Putative uncharacterized protein [Source:UniProtKB/TrEMBL;Acc:Q8CC10]
ENSMUSG00000095789	0.842884	-1.56478	2.19568	0.0467477	0.314939	-3.69245	4930579G22Rik	protein_coding	RIKEN cDNA 4930579G22 gene [Source:MGI Symbol;Acc:MGI:1923099]
ENSMUSG00000036480	0.84391	0.433122	2.70381	0.0179815	0.229241	-3.04266	Prss56	lincRNA	protease, serine 56 [Source:MGI Symbol;Acc:MGI:1916703]
ENSMUSG00000040714	0.845201	0.593788	3.40715	0.00464025	0.163011	-1.87703	Klc3	protein_coding	kinesin light chain 3 [Source:MGI Symbol;Acc:MGI:1277971]
ENSMUSG00000049241	0.845978	-2.23646	2.91062	0.0120917	0.205708	-2.81807	Gpr81	protein_coding	G protein-coupled receptor 81 [Source:MGI Symbol;Acc:MGI:2441671]
ENSMUSG00000009097	0.846571	-0.978537	4.22961	0.000970957	0.115276	-0.690055	Tbx1	protein_coding	T-box 1 [Source:MGI Symbol;Acc:MGI:98493]
ENSMUSG00000040899	0.846592	-2.39895	2.23907	0.0431544	0.306621	-3.66292	Ccr6	protein_coding	chemokine (C-C motif) receptor 6 [Source:MGI Symbol;Acc:MGI:1333797]
ENSMUSG00000080775	0.853763	-2.97942	2.52683	0.0251813	0.255177	-3.37564	Gm6368	pseudogene	predicted gene 6368 [Source:MGI Symbol;Acc:MGI:3644537]
ENSMUSG00000039153	0.854673	0.407379	2.90311	0.0122676	0.205708	-2.72404	Runx2	protein_coding	runt related transcription factor 2 [Source:MGI Symbol;Acc:MGI:99829]
ENSMUSG00000086361	0.858577	-1.03642	3.25961	0.00616767	0.173387	-2.17429	Gm6569	protein_coding	predicted gene 6569 [Source:MGI Symbol;Acc:MGI:3647277]
ENSMUSG00000012819	0.858736	0.55354	3.28706	0.00584948	0.171235	-2.08642	Cdh23	protein_coding	cadherin 23 (otocadherin) [Source:MGI Symbol;Acc:MGI:1890219]
ENSMUSG00000032322	0.864767	-1.38891	3.55148	0.00351511	0.147755	-1.82167	Pstpip1	protein_coding	proline-serine-threonine phosphatase-interacting protein 1 [Source:MGI Symbol;Acc:MGI:1321396]
ENSMUSG00000016942	0.865022	-0.473209	2.50606	0.0261904	0.258399	-3.27503	Tmprss6	protein_coding	transmembrane serine protease 6 [Source:MGI Symbol;Acc:MGI:1919003]
ENSMUSG00000048616	0.866031	1.0252	4.09106	0.00125885	0.123184	-0.724801	Nog	protein_coding	noggin [Source:MGI Symbol;Acc:MGI:104327]
ENSMUSG00000020327	0.873029	-1.748	2.46084	0.0285239	0.266461	-3.3447	Fgf22	protein_coding	fibroblast growth factor 22 [Source:MGI Symbol;Acc:MGI:1914362]
ENSMUSG00000018819	0.880186	0.763386	3.12034	0.00807002	0.190186	-2.38407	Lsp1	protein_coding	lymphocyte specific 1 [Source:MGI Symbol;Acc:MGI:96832]
ENSMUSG00000084413	0.882199	-3.361	2.22228	0.0445121	0.308674	-3.73219	Gm12017	pseudogene	predicted gene 12017 [Source:MGI Symbol;Acc:MGI:3651377]
ENSMUSG00000053310	0.882627	7.87117	4.92342	0.000273312	0.0774136	0.10173	Nrgn	protein_coding	neurogranin [Source:MGI Symbol;Acc:MGI:1927184]
ENSMUSG00000035258	0.882703	3.7038	6.5686	1.74755e-05	0.0216554	3.2322	Abi3bp	protein_coding	ABI gene family, member 3 (NESH) binding protein [Source:MGI Symbol;Acc:MGI:2444583]
ENSMUSG00000030270	0.887523	0.736538	3.09465	0.00848038	0.191582	-2.40621	Cpne9	protein_coding	copine family member IX [Source:MGI Symbol;Acc:MGI:2443052]
ENSMUSG00000024659	0.892326	-1.90371	2.3463	0.0353609	0.288251	-3.50593	Anxa1	protein_coding	annexin A1 [Source:MGI Symbol;Acc:MGI:96819]
ENSMUSG00000020953	0.89416	4.11479	4.3054	0.000843096	0.11028	-0.672239	Coch	protein_coding	coagulation factor C homolog (Limulus polyphemus) [Source:MGI Symbol;Acc:MGI:1278313]
ENSMUSG00000026258	0.898163	-1.76933	2.5308	0.0249923	0.254245	-3.25876	3110079O15Rik	protein_coding	RIKEN cDNA 3110079O15 gene [Source:MGI Symbol;Acc:MGI:1920484]
ENSMUSG00000097453	0.898174	-2.06827	2.65411	0.019771	0.235127	-3.15034	AC134530.1	lincRNA
ENSMUSG00000087142	0.898275	-1.1309	3.12839	0.00794572	0.189578	-2.41829	Gm12454	antisense	predicted gene 12454 [Source:MGI Symbol;Acc:MGI:3649695]
ENSMUSG00000086043	0.905199	0.0115691	2.77818	0.0155953	0.219495	-2.91341	Gm12473	antisense	predicted gene 12473 [Source:MGI Symbol;Acc:MGI:3652337]
ENSMUSG00000053560	0.90955	0.321069	3.00401	0.0101006	0.198437	-2.5643	Ier2	protein_coding	immediate early response 2 [Source:MGI Symbol;Acc:MGI:104815]
ENSMUSG00000021278	0.916606	0.380871	3.71033	0.00259246	0.142347	-1.3628	Amn	protein_coding	amnionless [Source:MGI Symbol;Acc:MGI:1934943]
ENSMUSG00000026730	0.916906	3.40083	2.72911	0.0171319	0.226235	-3.55358	Pter	protein_coding	phosphotriesterase related [Source:MGI Symbol;Acc:MGI:107372]
ENSMUSG00000043099	0.927971	0.154934	3.0821	0.00868823	0.192707	-2.41538	Hic1	protein_coding	hypermethylated in cancer 1 [Source:MGI Symbol;Acc:MGI:1338010]
ENSMUSG00000078958	0.928628	1.77491	5.89721	5.12984e-05	0.0339031	2.20692	Atp6ap1l	protein_coding	ATPase, H+ transporting, lysosomal accessory protein 1-like [Source:MGI Symbol;Acc:MGI:3648665]
ENSMUSG00000027955	0.933396	2.94615	5.95568	4.65904e-05	0.0324777	2.3271	Fam198b	protein_coding	family with sequence similarity 198, member B [Source:MGI Symbol;Acc:MGI:1915909]
ENSMUSG00000035745	0.935776	-1.18534	2.66666	0.0193035	0.233581	-3.0487	Grin3b	protein_coding	glutamate receptor, ionotropic, NMDA3B [Source:MGI Symbol;Acc:MGI:2150393]
ENSMUSG00000040972	0.936214	4.19101	4.2087	0.00100964	0.117449	-0.905014	Igsf21	protein_coding	immunoglobulin superfamily, member 21 [Source:MGI Symbol;Acc:MGI:2681842]
ENSMUSG00000090061	0.938861	2.76324	3.36755	0.00500825	0.166127	-2.22081	3110047P20Rik	protein_coding	RIKEN cDNA 3110047P20 gene [Source:MGI Symbol;Acc:MGI:1920464]
ENSMUSG00000030500	0.94226	1.90046	2.17123	0.0488939	0.320733	-4.14227	Slc17a6	protein_coding	solute carrier family 17 (sodium-dependent inorganic phosphate cotransporter), member 6 [Source:MGI Symbol;Acc:MGI:2156052]
ENSMUSG00000068463	0.944774	-3.05318	2.53845	0.0246328	0.252563	-3.3754	B630019A10Rik	processed_transcript	RIKEN cDNA B630019A10 gene [Source:MGI Symbol;Acc:MGI:2443371]
ENSMUSG00000008136	0.946372	2.73026	3.55746	0.00347495	0.147618	-1.8693	Fhl2	protein_coding	four and a half LIM domains 2 [Source:MGI Symbol;Acc:MGI:1338762]
ENSMUSG00000036972	0.94657	1.7989	2.95104	0.0111863	0.202526	-2.84076	Zic4	protein_coding	zinc finger protein of the cerebellum 4 [Source:MGI Symbol;Acc:MGI:107201]
ENSMUSG00000034427	0.949563	-0.62859	2.70912	0.0177997	0.228893	-2.97539	Myo15b	protein_coding	myosin XVB [Source:MGI Symbol;Acc:MGI:2685534]
ENSMUSG00000024245	0.95263	2.99412	3.01579	0.00987381	0.198146	-2.91588	Tmem178	protein_coding	transmembrane protein 178 [Source:MGI Symbol;Acc:MGI:1915277]
ENSMUSG00000097593	0.955471	-2.1931	2.26102	0.041437	0.300942	-3.62615	AC145610.1	lincRNA
ENSMUSG00000025582	0.956525	5.74413	3.26453	0.00610939	0.173387	-2.92274	Nptx1	protein_coding	neuronal pentraxin 1 [Source:MGI Symbol;Acc:MGI:107811]
ENSMUSG00000015337	0.958862	0.170492	2.60864	0.0215597	0.242915	-3.20335	Endog	protein_coding	endonuclease G [Source:MGI Symbol;Acc:MGI:1261433]
ENSMUSG00000019989	0.969276	-2.16644	2.33815	0.0359025	0.289716	-3.53234	Enpp3	protein_coding	ectonucleotide pyrophosphatase/phosphodiesterase 3 [Source:MGI Symbol;Acc:MGI:2143702]
ENSMUSG00000044927	0.973544	2.25877	3.34398	0.00524111	0.166799	-2.2131	H1fx	protein_coding	H1 histone family, member X [Source:MGI Symbol;Acc:MGI:2685307]
ENSMUSG00000046761	0.976373	-0.536865	2.52577	0.0252315	0.255367	-3.25978	Fam83h	protein_coding	family with sequence similarity 83, member H [Source:MGI Symbol;Acc:MGI:2145900]
ENSMUSG00000042367	0.985854	-3.13175	2.25524	0.0418825	0.302784	-3.6594	Gjb3	protein_coding	gap junction protein, beta 3 [Source:MGI Symbol;Acc:MGI:95721]
ENSMUSG00000000154	0.98845	-2.09864	2.42534	0.0304946	0.272595	-3.42646	Slc22a18	protein_coding	solute carrier family 22 (organic cation transporter), member 18 [Source:MGI Symbol;Acc:MGI:1336884]
ENSMUSG00000097209	0.989165	-0.747865	2.40574	0.0316375	0.277066	-3.43463	AC115763.1	lincRNA
ENSMUSG00000066704	0.99159	-3.96601	2.41977	0.0308154	0.27395	-3.53833	Cyp2b19	protein_coding	cytochrome P450, family 2, subfamily b, polypeptide 19 [Source:MGI Symbol;Acc:MGI:107303]
ENSMUSG00000033467	0.995296	2.59929	2.81611	0.0145009	0.213436	-3.2542	Crlf2	protein_coding	cytokine receptor-like factor 2 [Source:MGI Symbol;Acc:MGI:1889506]
ENSMUSG00000068601	0.998402	-2.31208	2.60948	0.0215253	0.242915	-3.20418	Gm10244	protein_coding	predicted gene 10244 [Source:MGI Symbol;Acc:MGI:3642504]
ENSMUSG00000043301	0.99866	1.44861	2.74476	0.0166265	0.224865	-3.15517	Kcnj6	protein_coding	potassium inwardly-rectifying channel, subfamily J, member 6 [Source:MGI Symbol;Acc:MGI:104781]
ENSMUSG00000079024	1.00276	-1.55954	3.51651	0.00375943	0.151901	-1.88955	Gm11035	protein_coding	predicted gene 11035 [Source:MGI Symbol;Acc:MGI:3779258]
ENSMUSG00000073413	1.00575	-2.25164	2.43522	0.0299329	0.270667	-3.41629	Ly6g6d	protein_coding	lymphocyte antigen 6 complex, locus G6D [Source:MGI Symbol;Acc:MGI:2148931]
ENSMUSG00000036832	1.0063	-1.49093	3.00386	0.0101036	0.198437	-2.58844	Lpar3	protein_coding	lysophosphatidic acid receptor 3 [Source:MGI Symbol;Acc:MGI:1929469]
ENSMUSG00000092852	1.01157	-2.94309	2.69384	0.0183272	0.229402	-3.2023	Mir5103	miRNA	microRNA 5103 [Source:MGI Symbol;Acc:MGI:4950423]
ENSMUSG00000091071	1.01354	-2.28063	2.31339	0.0375978	0.292679	-3.55069	1700030C10Rik	protein_coding	RIKEN cDNA 1700030C10 gene [Source:MGI Symbol;Acc:MGI:1916763]
ENSMUSG00000085167	1.02097	-0.123999	2.86976	0.0130804	0.208192	-2.75267	Gm12063	lincRNA	predicted gene 12063 [Source:MGI Symbol;Acc:MGI:3649572]
ENSMUSG00000020308	1.02175	3.5217	3.34608	0.00521994	0.166799	-2.45614	Tpgs1	protein_coding	tubulin polyglutamylase complex subunit 1 [Source:MGI Symbol;Acc:MGI:106618]
ENSMUSG00000025172	1.02398	-1.10228	3.31138	0.00558129	0.169074	-2.12427	Ankrd2	protein_coding	ankyrin repeat domain 2 (stretch responsive muscle) [Source:MGI Symbol;Acc:MGI:1861447]
ENSMUSG00000031380	1.02763	-1.54037	3.64151	0.00295745	0.143655	-1.77329	Figf	protein_coding	c-fos induced growth factor [Source:MGI Symbol;Acc:MGI:108037]
ENSMUSG00000024647	1.03369	2.05707	2.58925	0.0223694	0.245839	-3.4895	Cbln2	protein_coding	cerebellin 2 precursor protein [Source:MGI Symbol;Acc:MGI:88282]
ENSMUSG00000021208	1.03488	-2.05025	2.16928	0.0490693	0.320769	-3.73114	Ifi27l2b	protein_coding	interferon, alpha-inducible protein 27 like 2B [Source:MGI Symbol;Acc:MGI:1916390]
ENSMUSG00000058420	1.04033	2.21242	2.16633	0.049335	0.321034	-4.26125	Syt17	protein_coding	synaptotagmin XVII [Source:MGI Symbol;Acc:MGI:104966]
ENSMUSG00000039457	1.04768	-0.534091	4.52668	0.000560291	0.10099	-0.235528	Ppl	protein_coding	periplakin [Source:MGI Symbol;Acc:MGI:1194898]
ENSMUSG00000031995	1.04835	-1.717	4.14582	0.00113581	0.121073	-1.16257	St14	protein_coding	suppression of tumorigenicity 14 (colon carcinoma) [Source:MGI Symbol;Acc:MGI:1338881]
ENSMUSG00000050212	1.05417	-0.989896	3.12398	0.00801353	0.189641	-2.36134	Fam176b	protein_coding	family with sequence similarity 176, member B [Source:MGI Symbol;Acc:MGI:1922063]
ENSMUSG00000035513	1.05892	2.374	3.05516	0.0091517	0.194065	-2.73707	Ntng2	protein_coding	netrin G2 [Source:MGI Symbol;Acc:MGI:2159341]
ENSMUSG00000079259	1.0724	-1.93123	3.26045	0.0061577	0.173387	-2.38381	Trim71	protein_coding	tripartite motif-containing 71 [Source:MGI Symbol;Acc:MGI:2685973]
ENSMUSG00000038135	1.07969	-2.09647	2.19777	0.0465681	0.314477	-3.68928	Crygn	protein_coding	crystallin, gamma N [Source:MGI Symbol;Acc:MGI:2449167]
ENSMUSG00000025128	1.08704	0.832181	2.67951	0.0188357	0.231528	-3.15333	Bhlhe22	protein_coding	basic helix-loop-helix family, member e22 [Source:MGI Symbol;Acc:MGI:1930001]
ENSMUSG00000029659	1.08744	0.0489648	3.00938	0.00999666	0.198437	-2.51599	6330406I15Rik	protein_coding	RIKEN cDNA 6330406I15 gene [Source:MGI Symbol;Acc:MGI:1917967]
ENSMUSG00000020871	1.08751	-3.01335	2.97161	0.0107516	0.201043	-2.89475	Dlx4	protein_coding	distal-less homeobox 4 [Source:MGI Symbol;Acc:MGI:94904]
ENSMUSG00000078612	1.08754	-1.37369	2.97591	0.010663	0.200935	-2.64	1700024P16Rik	protein_coding	RIKEN cDNA 1700024P16 gene [Source:MGI Symbol;Acc:MGI:2685466]
ENSMUSG00000051456	1.08808	-1.97287	2.34157	0.035674	0.289169	-3.5222	Hspb3	protein_coding	heat shock protein 3 [Source:MGI Symbol;Acc:MGI:1928479]
ENSMUSG00000081453	1.08824	-2.33964	2.79826	0.0150062	0.21607	-2.95479	Gm6767	pseudogene	predicted gene 6767 [Source:MGI Symbol;Acc:MGI:3645053]
ENSMUSG00000040016	1.09173	-1.0521	3.0442	0.00934727	0.19592	-2.48232	Ptger3	protein_coding	prostaglandin E receptor 3 (subtype EP3) [Source:MGI Symbol;Acc:MGI:97795]
ENSMUSG00000060402	1.09453	0.0838827	2.73913	0.0168066	0.225047	-2.9641	Chst8	protein_coding	carbohydrate (N-acetylgalactosamine 4-0) sulfotransferase 8 [Source:MGI Symbol;Acc:MGI:1916197]
ENSMUSG00000027971	1.10013	2.93988	2.4238	0.0305829	0.27277	-3.98222	Ndst4	protein_coding	N-deacetylase/N-sulfotransferase (heparin glucosaminyl) 4 [Source:MGI Symbol;Acc:MGI:1932545]
ENSMUSG00000025927	1.11222	-2.21782	3.15432	0.00755766	0.185943	-2.57255	Tfap2b	protein_coding	transcription factor AP-2 beta [Source:MGI Symbol;Acc:MGI:104672]
ENSMUSG00000038764	1.11237	3.1231	3.60305	0.00318378	0.145612	-1.86038	Ptpn3	protein_coding	protein tyrosine phosphatase, non-receptor type 3 [Source:MGI Symbol;Acc:MGI:105307]
ENSMUSG00000021322	1.1153	-2.32264	2.17733	0.0483495	0.319648	-3.72456	Aoah	protein_coding	acyloxyacyl hydrolase [Source:MGI Symbol;Acc:MGI:1350928]
ENSMUSG00000044933	1.11548	1.71029	2.30753	0.0380101	0.294379	-3.92573	Sstr3	protein_coding	somatostatin receptor 3 [Source:MGI Symbol;Acc:MGI:98329]
ENSMUSG00000091803	1.12061	-0.256484	2.47525	0.027759	0.26435	-3.38195	Cox16	protein_coding	COX16 cytochrome c oxidase assembly homolog (S. cerevisiae) [Source:MGI Symbol;Acc:MGI:1913522]
ENSMUSG00000043556	1.12368	-2.20979	2.59623	0.0220747	0.245696	-3.19653	Fbxl7	protein_coding	F-box and leucine-rich repeat protein 7 [Source:MGI Symbol;Acc:MGI:3052506]
ENSMUSG00000068079	1.13785	-3.14134	2.67631	0.0189511	0.232227	-3.16784	Tcf15	protein_coding	transcription factor 15 [Source:MGI Symbol;Acc:MGI:104664]
ENSMUSG00000079466	1.13828	0.555517	3.29194	0.00579464	0.170778	-2.08788	Prdm12	protein_coding	PR domain containing 12 [Source:MGI Symbol;Acc:MGI:2685844]
ENSMUSG00000025226	1.14904	1.63664	3.10308	0.00834337	0.190966	-2.55763	Fbxl15	protein_coding	F-box and leucine-rich repeat protein 15 [Source:MGI Symbol;Acc:MGI:1915681]
ENSMUSG00000050860	1.16533	-2.50792	2.97868	0.0106061	0.200639	-2.77751	Phospho1	protein_coding	phosphatase, orphan 1 [Source:MGI Symbol;Acc:MGI:2447348]
ENSMUSG00000037708	1.18601	-1.84211	3.46919	0.00411769	0.156401	-2.08973	BC061194	protein_coding	cDNA sequence BC061194 [Source:MGI Symbol;Acc:MGI:3040687]
ENSMUSG00000008482	1.19514	-4.2787	2.27004	0.0407508	0.299292	-3.74227	Rnf151	protein_coding	ring finger protein 151 [Source:MGI Symbol;Acc:MGI:1914754]
ENSMUSG00000022357	1.20083	-3.27933	2.22387	0.0443824	0.308519	-3.7321	Klhl38	protein_coding	kelch-like 38 (Drosophila) [Source:MGI Symbol;Acc:MGI:3045310]
ENSMUSG00000049630	1.20096	2.75611	2.43749	0.0298054	0.270576	-3.9472	C1ql3	protein_coding	C1q-like 3 [Source:MGI Symbol;Acc:MGI:2387350]
ENSMUSG00000019880	1.20405	0.931716	2.87991	0.0128276	0.207003	-2.81811	Rspo3	protein_coding	R-spondin 3 homolog (Xenopus laevis) [Source:MGI Symbol;Acc:MGI:1920030]
ENSMUSG00000054745	1.20425	-2.95718	2.22827	0.0440236	0.307236	-3.68611	Gm9955	protein_coding	predicted gene 9955 [Source:MGI Symbol;Acc:MGI:3642397]
ENSMUSG00000027318	1.21036	-2.03867	3.65211	0.002898	0.143655	-1.95214	Adam33	protein_coding	a disintegrin and metallopeptidase domain 33 [Source:MGI Symbol;Acc:MGI:1341813]
ENSMUSG00000027489	1.21094	2.39596	2.81188	0.0146189	0.213436	-3.13979	Necab3	protein_coding	N-terminal EF-hand calcium binding protein 3 [Source:MGI Symbol;Acc:MGI:1861721]
ENSMUSG00000023153	1.21276	-2.44118	2.62035	0.0210845	0.240916	-3.22471	Tmem52	protein_coding	transmembrane protein 52 [Source:MGI Symbol;Acc:MGI:1916921]
ENSMUSG00000087636	1.21702	-3.66175	2.61956	0.0211165	0.240916	-3.37126	Gm4660	pseudogene	predicted gene 4660 [Source:MGI Symbol;Acc:MGI:3782842]
ENSMUSG00000031736	1.21913	-2.28219	2.84718	0.0136609	0.210752	-2.90555	4933436C20Rik	lincRNA	RIKEN cDNA 4933436C20 gene [Source:MGI Symbol;Acc:MGI:1918546]
ENSMUSG00000067879	1.23001	5.34085	2.31775	0.0372941	0.291415	-4.62855	3110035E14Rik	protein_coding	RIKEN cDNA 3110035E14 gene [Source:MGI Symbol;Acc:MGI:1924232]
ENSMUSG00000025739	1.23065	-0.741831	4.96306	0.000254675	0.0744086	0.264738	Gng13	protein_coding	guanine nucleotide binding protein (G protein), gamma 13 [Source:MGI Symbol;Acc:MGI:1925616]
ENSMUSG00000072962	1.23244	-3.37555	2.50932	0.026029	0.258399	-3.48442	Gm16401	protein_coding	predicted gene 16401 [Source:MGI Symbol;Acc:MGI:3648398]
ENSMUSG00000046229	1.23984	-0.549588	2.38984	0.0325951	0.280706	-3.48029	Scand1	protein_coding	SCAN domain-containing 1 [Source:MGI Symbol;Acc:MGI:1343132]
ENSMUSG00000001508	1.24581	-3.12185	2.52802	0.0251243	0.254803	-3.42584	Sgca	protein_coding	sarcoglycan, alpha (dystrophin-associated glycoprotein) [Source:MGI Symbol;Acc:MGI:894698]
ENSMUSG00000048967	1.2466	1.70755	2.91337	0.0120278	0.205708	-2.92076	Yjefn3	protein_coding	YjeF N-terminal domain containing 3 [Source:MGI Symbol;Acc:MGI:2681845]
ENSMUSG00000097107	1.24925	-3.22492	2.99678	0.0102425	0.198437	-2.89672	AC158614.1	lincRNA
ENSMUSG00000013483	1.25673	-3.60909	2.9454	0.0113086	0.203462	-3.07554	Card14	protein_coding	caspase recruitment domain family, member 14 [Source:MGI Symbol;Acc:MGI:2386258]
ENSMUSG00000028971	1.25999	-0.607503	2.48011	0.0275058	0.26295	-3.33801	Cort	protein_coding	cortistatin [Source:MGI Symbol;Acc:MGI:109538]
ENSMUSG00000031250	1.26674	-3.53467	2.61151	0.0214425	0.242915	-3.3944	Tnmd	protein_coding	tenomodulin [Source:MGI Symbol;Acc:MGI:1929885]
ENSMUSG00000046082	1.27429	-1.91551	3.37215	0.00496412	0.166127	-2.18365	Tmem174	protein_coding	transmembrane protein 174 [Source:MGI Symbol;Acc:MGI:1915594]
ENSMUSG00000024957	1.27747	-0.533269	3.30993	0.00559692	0.169074	-2.05111	Kcnk4	protein_coding	potassium channel, subfamily K, member 4 [Source:MGI Symbol;Acc:MGI:1298234]
ENSMUSG00000019865	1.27826	0.845132	2.84614	0.013688	0.210752	-2.87884	Nmbr	protein_coding	neuromedin B receptor [Source:MGI Symbol;Acc:MGI:1100525]
ENSMUSG00000093773	1.28215	-4.03579	2.43809	0.029772	0.270576	-3.62868	Gm18355	pseudogene	predicted gene, 18355 [Source:MGI Symbol;Acc:MGI:5010540]
ENSMUSG00000078186	1.28576	-3.7575	2.48787	0.027106	0.261826	-3.53725	Gm13821	protein_coding	predicted gene 13821 [Source:MGI Symbol;Acc:MGI:3652003]
ENSMUSG00000031230	1.30847	-1.08415	4.31238	0.000832233	0.11028	-0.838866	Fgf16	protein_coding	fibroblast growth factor 16 [Source:MGI Symbol;Acc:MGI:1931627]
ENSMUSG00000096768	1.30866	2.97331	5.24176	0.000155928	0.0630587	1.10066	ERDR1	protein_coding	erythroid differentiation regulator 1 [Source:RefSeq peptide;Acc:NP_579940]
ENSMUSG00000056329	1.31072	-2.66946	3.04538	0.00932616	0.19592	-2.77819	1810010K12Rik	lincRNA	RIKEN cDNA 1810010K12 gene [Source:MGI Symbol;Acc:MGI:1921419]
ENSMUSG00000046321	1.31717	3.30076	3.79879	0.00218962	0.142347	-1.50002	Hs3st2	protein_coding	heparan sulfate (glucosamine) 3-O-sulfotransferase 2 [Source:MGI Symbol;Acc:MGI:1333802]
ENSMUSG00000050359	1.32015	-3.10246	2.81697	0.0144769	0.213436	-3.07864	Sprr1a	protein_coding	small proline-rich protein 1A [Source:MGI Symbol;Acc:MGI:106660]
ENSMUSG00000020908	1.32455	-1.89912	3.21686	0.00669815	0.178261	-2.40481	Myh3	protein_coding	myosin, heavy polypeptide 3, skeletal muscle, embryonic [Source:MGI Symbol;Acc:MGI:1339709]
ENSMUSG00000045027	1.32887	-2.73446	2.68157	0.018762	0.231255	-3.18646	Prss22	protein_coding	protease, serine, 22 [Source:MGI Symbol;Acc:MGI:1918085]
ENSMUSG00000087182	1.3362	-4.15359	2.28046	0.0399709	0.296242	-3.74468	Gm13334	protein_coding	predicted gene 13334 [Source:MGI Symbol;Acc:MGI:3757726]
ENSMUSG00000031981	1.33962	-3.09437	2.69274	0.0183657	0.229507	-3.25632	Capn9	protein_coding	calpain 9 [Source:MGI Symbol;Acc:MGI:1920897]
ENSMUSG00000092876	1.34725	-3.1017	2.55214	0.024002	0.250753	-3.35586	mmu-mir-9-1	miRNA	mmu-mir-9-1 [Source:miRBase;Acc:MI0000720]
ENSMUSG00000082804	1.35014	-3.28834	2.95731	0.0110519	0.202526	-3.03374	Rpl17-ps1	pseudogene	ribosomal protein L17, pseudogene 1 [Source:MGI Symbol;Acc:MGI:3652107]
ENSMUSG00000095098	1.35132	3.60551	3.26768	0.0060723	0.173231	-2.59773	Ccdc85b	protein_coding	coiled-coil domain containing 85B [Source:MGI Symbol;Acc:MGI:2147607]
ENSMUSG00000000673	1.36085	-3.50108	2.6949	0.0182901	0.229356	-3.44685	Haao	protein_coding	3-hydroxyanthranilate 3,4-dioxygenase [Source:MGI Symbol;Acc:MGI:1349444]
ENSMUSG00000061086	1.36517	-0.609639	4.06193	0.00132978	0.123782	-0.952218	Myl4	protein_coding	myosin, light polypeptide 4 [Source:MGI Symbol;Acc:MGI:97267]
ENSMUSG00000084938	1.37285	-3.7379	2.19124	0.0471302	0.315631	-3.79481	BB557941	lincRNA	expressed sequence BB557941 [Source:MGI Symbol;Acc:MGI:3034820]
ENSMUSG00000086552	1.37363	-3.3411	2.46777	0.0281536	0.265558	-3.49347	A730090H04Rik	antisense	RIKEN cDNA A730090H04 gene [Source:MGI Symbol;Acc:MGI:2444057]
ENSMUSG00000074508	1.37555	-0.274467	3.7115	0.00258664	0.142347	-1.47003	Gm10706	antisense	predicted gene 10706 [Source:MGI Symbol;Acc:MGI:3642794]
ENSMUSG00000043870	1.41942	-3.75735	2.35588	0.0347339	0.287648	-3.65831	Gm5809	pseudogene	predicted pseudogene 5809 [Source:MGI Symbol;Acc:MGI:3647324]
ENSMUSG00000046561	1.41989	-1.80811	2.29386	0.0389883	0.295046	-3.56994	Arsj	protein_coding	arylsulfatase J [Source:MGI Symbol;Acc:MGI:2443513]
ENSMUSG00000085071	1.4425	0.713021	3.17422	0.00727295	0.183286	-2.28093	Gm14066	lincRNA	predicted gene 14066 [Source:MGI Symbol;Acc:MGI:3649728]
ENSMUSG00000071540	1.44551	-2.86172	3.55382	0.00349929	0.147618	-2.39966	3425401B19Rik	protein_coding	RIKEN cDNA 3425401B19 gene [Source:MGI Symbol;Acc:MGI:3588196]
ENSMUSG00000092248	1.45266	-3.70819	2.17186	0.0488378	0.320691	-3.87658	Vmn1r-ps63	pseudogene	vomeronasal 1 receptor, pseudogene 63 [Source:MGI Symbol;Acc:MGI:4438458]
ENSMUSG00000005917	1.45641	-1.64279	2.25775	0.0416887	0.302286	-3.61694	Otx1	protein_coding	orthodenticle homolog 1 (Drosophila) [Source:MGI Symbol;Acc:MGI:97450]
ENSMUSG00000045493	1.46219	-4.27453	2.7149	0.0176041	0.22818	-3.38554	Bhlhe23	protein_coding	basic helix-loop-helix family, member e23 [Source:MGI Symbol;Acc:MGI:2153710]
ENSMUSG00000005124	1.47271	-1.80516	2.37162	0.0337261	0.28313	-3.47188	Wisp1	protein_coding	WNT1 inducible signaling pathway protein 1 [Source:MGI Symbol;Acc:MGI:1197008]
ENSMUSG00000096919	1.49273	-3.76632	2.88817	0.0126256	0.207003	-3.18774	AL671873.1	lincRNA
ENSMUSG00000073530	1.4932	-0.376161	2.37626	0.0334345	0.28313	-3.4593	Pappa2	protein_coding	pappalysin 2 [Source:MGI Symbol;Acc:MGI:3051647]
ENSMUSG00000043811	1.50584	1.72818	3.00836	0.0100163	0.198437	-2.68319	Rtn4r	protein_coding	reticulon 4 receptor [Source:MGI Symbol;Acc:MGI:2136886]
ENSMUSG00000020542	1.51262	-3.60635	2.32217	0.0369882	0.29138	-3.67628	Myocd	protein_coding	myocardin [Source:MGI Symbol;Acc:MGI:2137495]
ENSMUSG00000037188	1.51369	-1.1031	4.43545	0.00066265	0.109464	-0.645886	Grhl3	protein_coding	grainyhead-like 3 (Drosophila) [Source:MGI Symbol;Acc:MGI:2655333]
ENSMUSG00000089769	1.52114	-3.7072	2.532	0.0249358	0.254245	-3.52326	Gm16574	pseudogene	predicted gene 16574 [Source:MGI Symbol;Acc:MGI:4414994]
ENSMUSG00000037095	1.52862	-2.608	3.83901	0.00202818	0.139627	-1.68038	Lrg1	protein_coding	leucine-rich alpha-2-glycoprotein 1 [Source:MGI Symbol;Acc:MGI:1924155]
ENSMUSG00000091619	1.5318	-3.27135	2.48131	0.0274434	0.262807	-3.46585	Gm3625	protein_coding	predicted gene 3625 [Source:MGI Symbol;Acc:MGI:3781801]
ENSMUSG00000039278	1.53915	5.79194	2.88563	0.0126873	0.207003	-3.66698	Pcsk1n	protein_coding	proprotein convertase subtilisin/kexin type 1 inhibitor [Source:MGI Symbol;Acc:MGI:1353431]
ENSMUSG00000039462	1.54044	-3.81195	2.43249	0.0300875	0.271324	-3.68749	Col10a1	protein_coding	collagen, type X, alpha 1 [Source:MGI Symbol;Acc:MGI:88445]
ENSMUSG00000091583	1.54317	-4.04866	3.22719	0.00656601	0.176401	-2.9888	Gm17033	lincRNA	predicted gene 17033 [Source:MGI Symbol;Acc:MGI:4937860]
ENSMUSG00000047293	1.54504	-3.17608	2.966	0.0108685	0.201581	-3.10169	Gpr15	protein_coding	G protein-coupled receptor 15 [Source:MGI Symbol;Acc:MGI:1918473]
ENSMUSG00000064057	1.54615	-4.21395	3.0454	0.00932581	0.19592	-3.03253	Scgb3a1	protein_coding	secretoglobin, family 3A, member 1 [Source:MGI Symbol;Acc:MGI:1915912]
ENSMUSG00000029419	1.5579	-3.85124	2.16377	0.0495668	0.321034	-3.83486	Gm996	protein_coding	predicted gene 996 [Source:MGI Symbol;Acc:MGI:2685842]
ENSMUSG00000000126	1.56428	-0.107837	2.50732	0.0261278	0.258399	-3.31057	Wnt9a	protein_coding	wingless-type MMTV integration site 9A [Source:MGI Symbol;Acc:MGI:2446084]
ENSMUSG00000042433	1.56536	-3.55274	2.54087	0.0245205	0.252563	-3.52256	E230019M04Rik	protein_coding	RIKEN cDNA E230019M04 gene [Source:MGI Symbol;Acc:MGI:3607720]
ENSMUSG00000049744	1.56859	0.427736	4.03119	0.00140913	0.127575	-0.839966	Arhgap15	protein_coding	Rho GTPase activating protein 15 [Source:MGI Symbol;Acc:MGI:1923367]
ENSMUSG00000081096	1.57071	-3.60826	3.24982	0.00628533	0.174403	-2.91884	Gm12691	pseudogene	predicted gene 12691 [Source:MGI Symbol;Acc:MGI:3650220]
ENSMUSG00000034686	1.58028	3.00564	3.09805	0.00842487	0.19156	-2.82628	Prr7	protein_coding	proline rich 7 (synaptic) [Source:MGI Symbol;Acc:MGI:3487246]
ENSMUSG00000059187	1.58181	1.47406	2.92146	0.011842	0.205597	-2.80018	Fam19a1	protein_coding	family with sequence similarity 19, member A1 [Source:MGI Symbol;Acc:MGI:2443695]
ENSMUSG00000079507	1.58588	-3.77758	2.19576	0.0467405	0.314939	-3.83797	H2-Q1	protein_coding	histocompatibility 2, Q region locus 1 [Source:MGI Symbol;Acc:MGI:95928]
ENSMUSG00000079639	1.61948	-4.20819	3.19415	0.00699832	0.181505	-3.08355	Rhox4a	protein_coding	reproductive homeobox 4A [Source:MGI Symbol;Acc:MGI:3580240]
ENSMUSG00000035085	1.63229	-2.26148	4.0469	0.001368	0.126665	-1.56551	1700020L24Rik	protein_coding	RIKEN cDNA 1700020L24 gene [Source:MGI Symbol;Acc:MGI:1913580]
ENSMUSG00000084713	1.63946	-3.70344	2.76365	0.0160355	0.222333	-3.42636	AL808014.1	miRNA
ENSMUSG00000070858	1.64133	1.14926	2.79204	0.0151863	0.217224	-3.03786	Gm1673	protein_coding	predicted gene 1673 [Source:MGI Symbol;Acc:MGI:2686519]
ENSMUSG00000054944	1.64179	-3.14743	3.08276	0.00867708	0.192707	-2.91188	5330416C01Rik	lincRNA	RIKEN cDNA 5330416C01 gene [Source:MGI Symbol;Acc:MGI:2685378]
ENSMUSG00000055523	1.6481	-0.154536	2.22157	0.0445711	0.308674	-3.71251	Gucy2g	protein_coding	guanylate cyclase 2g [Source:MGI Symbol;Acc:MGI:106025]
ENSMUSG00000084871	1.66075	-3.71916	2.38574	0.0328465	0.281206	-3.68384	Gm2800	lincRNA	predicted gene 2800 [Source:MGI Symbol;Acc:MGI:3780969]
ENSMUSG00000027004	1.66999	1.13077	3.06056	0.00905694	0.193504	-2.50262	Frzb	protein_coding	frizzled-related protein [Source:MGI Symbol;Acc:MGI:892032]
ENSMUSG00000091816	1.68175	-3.97789	2.39349	0.032373	0.279799	-3.66029	Gm17141	antisense	predicted gene 17141 [Source:MGI Symbol;Acc:MGI:4937968]
ENSMUSG00000093803	1.69614	-0.505227	2.71833	0.0174892	0.227464	-2.97986	CAAA01154301.1	protein_coding	serine/threonine-protein phosphatase 2A regulatory subunit B'' subunit alpha isoform 1 [Source:RefSeq peptide;Acc:NP_001156887]
ENSMUSG00000038086	1.70725	-3.12735	3.84358	0.00201065	0.139389	-2.14888	Hspb2	protein_coding	heat shock protein 2 [Source:MGI Symbol;Acc:MGI:1916503]
ENSMUSG00000040258	1.73899	0.727256	2.99667	0.0102446	0.198437	-2.56533	Nxph4	protein_coding	neurexophilin 4 [Source:MGI Symbol;Acc:MGI:1336197]
ENSMUSG00000020061	1.74287	-3.20572	2.59482	0.022134	0.245749	-3.40349	Mybpc1	protein_coding	myosin binding protein C, slow-type [Source:MGI Symbol;Acc:MGI:1336213]
ENSMUSG00000047591	1.76403	-1.32581	4.85819	0.000307126	0.0782865	-0.192526	Mafa	protein_coding	v-maf musculoaponeurotic fibrosarcoma oncogene family, protein A (avian) [Source:MGI Symbol;Acc:MGI:2673307]
ENSMUSG00000091272	1.77943	-2.91798	3.06668	0.00895057	0.192707	-2.84295	Gm17641	protein_coding	predicted gene, 17641 [Source:MGI Symbol;Acc:MGI:4937275]
ENSMUSG00000040794	1.78612	4.31015	3.23082	0.00652008	0.176401	-2.80861	C1qtnf4	protein_coding	C1q and tumor necrosis factor related protein 4 [Source:MGI Symbol;Acc:MGI:1914695]
ENSMUSG00000028177	1.80478	-4.29981	2.22372	0.0443943	0.308519	-3.83581	1810013D15Rik	antisense	RIKEN cDNA 1810013D15 gene [Source:MGI Symbol;Acc:MGI:1916292]
ENSMUSG00000072679	1.81861	-4.01225	2.29954	0.0385791	0.294986	-3.77973	D6Ertd474e	lincRNA	DNA segment, Chr 6, ERATO Doi 474, expressed [Source:MGI Symbol;Acc:MGI:1196315]
ENSMUSG00000037469	1.81891	-2.11091	2.19307	0.0469719	0.315308	-3.70094	C330005M16Rik	protein_coding	RIKEN cDNA C330005M16 gene [Source:MGI Symbol;Acc:MGI:2142121]
ENSMUSG00000027536	1.8192	-4.02482	3.06273	0.00901914	0.193504	-3.09737	Chmp4c	protein_coding	charged multivesicular body protein 4C [Source:MGI Symbol;Acc:MGI:1913621]
ENSMUSG00000070392	1.82735	-2.63659	3.039	0.00944163	0.19592	-2.72378	Gm20634	processed_transcript	predicted gene 20634 [Source:MGI Symbol;Acc:MGI:5313081]
ENSMUSG00000062496	1.84111	-2.97915	2.74201	0.0167141	0.225047	-3.11015	4930431F12Rik	protein_coding	RIKEN cDNA 4930431F12 gene [Source:MGI Symbol;Acc:MGI:1923033]
ENSMUSG00000045999	1.85035	3.12277	3.32332	0.00545426	0.16758	-2.42023	AY036118	processed_pseudogene	cDNA sequence AY036118 [Source:MGI Symbol;Acc:MGI:2158419]
ENSMUSG00000069268	1.89359	-4.45602	2.75012	0.0164567	0.224155	-3.41045	Hist1h2bf	protein_coding	histone cluster 1, H2bf [Source:MGI Symbol;Acc:MGI:2448383]
ENSMUSG00000016763	1.90681	2.58747	2.69974	0.0181216	0.229356	-3.34312	Scube1	protein_coding	signal peptide, CUB domain, EGF-like 1 [Source:MGI Symbol;Acc:MGI:1890616]
ENSMUSG00000089762	1.92339	1.63965	3.03852	0.00945031	0.19592	-2.64217	Ier5l	protein_coding	immediate early response 5-like [Source:MGI Symbol;Acc:MGI:1919750]
ENSMUSG00000078164	1.92376	-2.33735	2.64502	0.0201169	0.236982	-3.11222	Gm4392	protein_coding	predicted gene 4392 [Source:MGI Symbol;Acc:MGI:3782577]
ENSMUSG00000071047	1.96637	-4.18162	3.1832	0.00714795	0.182397	-3.08507	Ces1a	protein_coding	carboxylesterase 1A [Source:MGI Symbol;Acc:MGI:3648919]
ENSMUSG00000063886	1.97232	-3.75574	2.99329	0.0103116	0.198437	-3.10384	Gm10138	processed_pseudogene	predicted gene 10138 [Source:MGI Symbol;Acc:MGI:3708522]
ENSMUSG00000031727	1.98834	-2.66432	3.32997	0.00538471	0.16758	-2.49897	Pmfbp1	protein_coding	polyamine modulated factor 1 binding protein 1 [Source:MGI Symbol;Acc:MGI:1930136]
ENSMUSG00000037362	2.0046	2.90303	2.35311	0.0349138	0.287799	-4.04184	Nov	protein_coding	nephroblastoma overexpressed gene [Source:MGI Symbol;Acc:MGI:109185]
ENSMUSG00000038071	2.01514	-3.7818	3.33208	0.0053628	0.167474	-2.92623	Npy6r	protein_coding	neuropeptide Y receptor Y6 [Source:MGI Symbol;Acc:MGI:1098590]
ENSMUSG00000038880	2.02018	-0.401522	3.14285	0.00772698	0.187491	-2.29849	Mrps34	protein_coding	mitochondrial ribosomal protein S34 [Source:MGI Symbol;Acc:MGI:1930188]
ENSMUSG00000046719	2.02442	2.17912	2.73015	0.0170979	0.226235	-3.2171	Nxph3	protein_coding	neurexophilin 3 [Source:MGI Symbol;Acc:MGI:1336188]
ENSMUSG00000025496	2.0657	-3.8212	3.49489	0.00391906	0.15307	-2.81225	Drd4	protein_coding	dopamine receptor D4 [Source:MGI Symbol;Acc:MGI:94926]
ENSMUSG00000031552	2.07877	-2.47661	4.58253	0.000505846	0.0973729	-1.1383	Adam18	protein_coding	a disintegrin and metallopeptidase domain 18 [Source:MGI Symbol;Acc:MGI:105986]
ENSMUSG00000019997	2.09877	2.21437	2.75218	0.0163918	0.223879	-3.16305	Ctgf	protein_coding	connective tissue growth factor [Source:MGI Symbol;Acc:MGI:95537]
ENSMUSG00000039714	2.10111	1.36671	2.3197	0.0371586	0.291415	-3.73196	Cplx3	protein_coding	complexin 3 [Source:MGI Symbol;Acc:MGI:2384571]
ENSMUSG00000097927	2.1372	-4.24712	2.61888	0.0211438	0.24093	-3.58348	AC121960.1	lincRNA
ENSMUSG00000029154	2.15048	-1.10501	2.7368	0.0168818	0.225047	-2.97802	Cwh43	protein_coding	cell wall biogenesis 43 C-terminal homolog (S. cerevisiae) [Source:MGI Symbol;Acc:MGI:2444131]
ENSMUSG00000087691	2.15835	-4.05398	3.20823	0.0068107	0.180272	-3.13003	Gm15674	antisense	predicted gene 15674 [Source:MGI Symbol;Acc:MGI:3783116]
ENSMUSG00000024256	2.16074	-0.329742	2.55935	0.0236762	0.250133	-3.19591	Adcyap1	protein_coding	adenylate cyclase activating polypeptide 1 [Source:MGI Symbol;Acc:MGI:105094]
ENSMUSG00000032532	2.16109	2.79343	2.50612	0.0261873	0.258399	-3.72594	Cck	protein_coding	cholecystokinin [Source:MGI Symbol;Acc:MGI:88297]
ENSMUSG00000091472	2.20363	-3.78532	3.0805	0.008715	0.192707	-3.06136	Gm3739	protein_coding	predicted gene 3739 [Source:MGI Symbol;Acc:MGI:3781914]
ENSMUSG00000097182	2.21022	-3.32711	2.84736	0.0136561	0.210752	-3.37414	AC163292.1	lincRNA
ENSMUSG00000085224	2.30681	-4.23619	3.17634	0.0072432	0.183286	-3.13744	Gm13425	antisense	predicted gene 13425 [Source:MGI Symbol;Acc:MGI:3649915]
ENSMUSG00000095562	2.33175	-3.71988	3.23334	0.0064885	0.176209	-2.78381	CR536618.1	protein_coding	Uncharacterized protein [Source:UniProtKB/TrEMBL;Acc:J3QM40]
ENSMUSG00000079364	2.33857	-4.22598	2.75478	0.0163104	0.223689	-3.4614	Gm3558	protein_coding	predicted gene 3558 [Source:MGI Symbol;Acc:MGI:3781735]
ENSMUSG00000066629	2.34568	-3.50667	2.7588	0.0161855	0.223009	-3.22638	Rpl36-ps3	protein_coding	ribosomal protein L36, pseudogene 3 [Source:MGI Symbol;Acc:MGI:3642480]
ENSMUSG00000035456	2.37664	0.165911	2.17589	0.0484782	0.319704	-3.78176	Prdm8	protein_coding	PR domain containing 8 [Source:MGI Symbol;Acc:MGI:1924880]
ENSMUSG00000040935	2.37785	-4.35047	2.29135	0.0391708	0.295181	-3.81279	Padi6	protein_coding	peptidyl arginine deiminase, type VI [Source:MGI Symbol;Acc:MGI:2655198]
ENSMUSG00000065590	2.41253	-3.44017	2.56738	0.0233183	0.249273	-3.35526	Mir212	miRNA	microRNA 212 [Source:MGI Symbol;Acc:MGI:2676888]
ENSMUSG00000025735	2.49039	-4.49316	2.56024	0.0236363	0.250073	-3.60326	Rhbdl1	protein_coding	rhomboid, veinlet-like 1 (Drosophila) [Source:MGI Symbol;Acc:MGI:2384891]
ENSMUSG00000035557	2.55585	-4.21412	3.14376	0.0077134	0.187491	-3.15828	Krt17	protein_coding	keratin 17 [Source:MGI Symbol;Acc:MGI:96691]
ENSMUSG00000076498	2.57914	-3.91936	2.73672	0.0168845	0.225047	-3.45047	Trbc2	IG_C_gene	T cell receptor beta, constant 2 [Source:MGI Symbol;Acc:MGI:4835227]
ENSMUSG00000042596	2.58121	-2.78764	3.06606	0.00896129	0.192707	-3.08484	Tfap2d	protein_coding	transcription factor AP-2, delta [Source:MGI Symbol;Acc:MGI:2153466]
ENSMUSG00000034701	2.59454	-2.21114	2.28691	0.0394949	0.295972	-3.63183	Neurod1	protein_coding	neurogenic differentiation 1 [Source:MGI Symbol;Acc:MGI:1339708]
ENSMUSG00000030792	2.60177	-0.945281	2.44948	0.0291409	0.268858	-3.36096	Dkkl1	protein_coding	dickkopf-like 1 [Source:MGI Symbol;Acc:MGI:1354963]
ENSMUSG00000076612	2.67315	-3.11327	3.35327	0.00514807	0.166799	-2.85201	Ighg2c	protein_coding	immunoglobulin heavy constant gamma 2C [Source:MGI Symbol;Acc:MGI:2686979]
ENSMUSG00000039481	2.72197	-3.09117	3.83903	0.00202811	0.139627	-2.01789	Nrtn	protein_coding	neurturin [Source:MGI Symbol;Acc:MGI:108417]
ENSMUSG00000007805	2.91188	-4.59735	4.33447	0.000798784	0.109599	-2.34129	Twist2	protein_coding	twist homolog 2 (Drosophila) [Source:MGI Symbol;Acc:MGI:104685]
ENSMUSG00000094103	2.96444	-5.06408	3.49451	0.00392191	0.15307	-2.89657	1700047I17Rik2	protein_coding	RIKEN cDNA 1700047I17 gene 2 [Source:MGI Symbol;Acc:MGI:3714351]
ENSMUSG00000084111	3.01854	-4.51856	3.28224	0.00590407	0.172038	-3.04698	Gm15710	pseudogene	predicted gene 15710 [Source:MGI Symbol;Acc:MGI:3783151]
ENSMUSG00000033726	3.10164	-1.64449	3.10212	0.00835891	0.190966	-2.64905	Emx1	protein_coding	empty spiracles homeobox 1 [Source:MGI Symbol;Acc:MGI:95387]
ENSMUSG00000044407	3.13488	-4.70641	4.6014	0.000488711	0.0969761	-2.11237	Qk	protein_coding	quaking [Source:MGI Symbol;Acc:MGI:97837]
ENSMUSG00000050896	3.3037	-0.625447	2.1595	0.0499563	0.321711	-3.74145	Rtn4rl2	protein_coding	reticulon 4 receptor-like 2 [Source:MGI Symbol;Acc:MGI:2669796]
ENSMUSG00000031492	3.31451	-3.81394	2.86516	0.0131966	0.20848	-3.29695	Chrnb3	protein_coding	cholinergic receptor, nicotinic, beta polypeptide 3 [Source:MGI Symbol;Acc:MGI:106212]
ENSMUSG00000070570	3.36862	5.49971	2.7609	0.0161203	0.222488	-3.63876	Slc17a7	protein_coding	solute carrier family 17 (sodium-dependent inorganic phosphate cotransporter), member 7 [Source:MGI Symbol;Acc:MGI:1920211]
ENSMUSG00000093077	3.46381	0.600121	2.48116	0.0274511	0.262807	-3.42049	Mir5105	miRNA	microRNA 5105 [Source:MGI Symbol;Acc:MGI:4950425]
ENSMUSG00000038255	3.52688	0.788406	2.20666	0.0458121	0.312545	-3.74827	Neurod2	protein_coding	neurogenic differentiation 2 [Source:MGI Symbol;Acc:MGI:107755]
ENSMUSG00000086503	8.78034	5.82013	50.1341	2.43364e-16	4.82518e-12	18.4158	Xist	non_coding	inactive X specific transcripts [Source:MGI Symbol;Acc:MGI:98974]

## Sheet: male stressed vs. control
	logFC	AveExpr	t	P.Value	adj.P.Val	B	external_gene_id	gene_biotype	description
ENSMUSG00000092659	-3.03433	-5.33316	-4.68779	0.000417623	0.0242111	-3.17799	Mir3100	miRNA	microRNA 3100 [Source:MGI Symbol;Acc:MGI:4834314]
ENSMUSG00000093135	-2.78301	-4.57509	-4.7525	0.000371458	0.0225917	-3.11729	AL671140.1	miRNA
ENSMUSG00000048334	-2.69231	-3.29044	-2.89666	0.012421	0.115734	-3.78239	Gm8258	protein_coding	predicted gene 8258 [Source:MGI Symbol;Acc:MGI:3644429]
ENSMUSG00000038917	-2.68671	-3.98161	-4.07424	0.00129931	0.0400023	-3.31911	3930402G23Rik	protein_coding	RIKEN cDNA 3930402G23 gene [Source:MGI Symbol;Acc:MGI:1921277]
ENSMUSG00000051297	-2.50381	-3.85229	-3.01668	0.00985689	0.104231	-3.73953	2410124H12Rik	protein_coding	RIKEN cDNA 2410124H12 gene [Source:MGI Symbol;Acc:MGI:1924035]
ENSMUSG00000084620	-2.4995	-4.53653	-3.89001	0.00184079	0.0464009	-3.43388	7SK	misc_RNA	7SK RNA [Source:RFAM;Acc:RF00100]
ENSMUSG00000088869	-2.47322	-4.78997	-2.78357	0.0154347	0.129179	-3.87992	snoU13	snoRNA	Small nucleolar RNA U13 [Source:RFAM;Acc:RF01210]
ENSMUSG00000026822	-2.35153	-2.57137	-2.25768	0.041694	0.207812	-3.82385	Lcn2	protein_coding	lipocalin 2 [Source:MGI Symbol;Acc:MGI:96757]
ENSMUSG00000021214	-2.31424	-3.03791	-5.05719	0.000215537	0.0175142	-2.39988	Akr1c18	protein_coding	aldo-keto reductase family 1, member C18 [Source:MGI Symbol;Acc:MGI:2145420]
ENSMUSG00000077524	-2.25242	-3.88143	-3.02349	0.00972824	0.103756	-3.69607	n-R5s67	rRNA	nuclear encoded rRNA 5S 67 [Source:MGI Symbol;Acc:MGI:4421912]
ENSMUSG00000021886	-2.22001	-3.97424	-2.82327	0.0143028	0.124269	-3.8461	Gpr65	protein_coding	G-protein coupled receptor 65 [Source:MGI Symbol;Acc:MGI:108031]
ENSMUSG00000087077	-2.2067	-2.99758	-3.10061	0.00838325	0.0963564	-3.56161	Gm12480	lincRNA	predicted gene 12480 [Source:MGI Symbol;Acc:MGI:3651952]
ENSMUSG00000085019	-2.18534	-4.33319	-4.02062	0.00143751	0.041562	-3.36413	Gm12747	antisense	predicted gene 12747 [Source:MGI Symbol;Acc:MGI:3650411]
ENSMUSG00000097540	-2.13929	-2.87619	-2.96524	0.0108844	0.109349	-3.53122	AC124108.1	lincRNA
ENSMUSG00000080181	-2.13254	-4.1595	-2.81985	0.0143971	0.124814	-3.85441	Gm11678	protein_coding	predicted gene 11678 [Source:MGI Symbol;Acc:MGI:3650352]
ENSMUSG00000082812	-2.12619	-3.95475	-3.38123	0.00487794	0.0746104	-3.62458	Gm14860	pseudogene	predicted gene 14860 [Source:MGI Symbol;Acc:MGI:3801974]
ENSMUSG00000022229	-2.09868	-2.96106	-2.56027	0.023635	0.158154	-3.75096	Atp12a	protein_coding	ATPase, H+/K+ transporting, nongastric, alpha polypeptide [Source:MGI Symbol;Acc:MGI:1926943]
ENSMUSG00000087327	-2.05284	-4.37452	-2.63275	0.0205928	0.148255	-3.92168	Gm15884	antisense	predicted gene 15884 [Source:MGI Symbol;Acc:MGI:3801897]
ENSMUSG00000090877	-2.05123	0.546449	-5.72153	6.87024e-05	0.0111653	0.515687	Hspa1b	protein_coding	heat shock protein 1B [Source:MGI Symbol;Acc:MGI:99517]
ENSMUSG00000084644	-2.02092	-3.3813	-2.20533	0.045925	0.218097	-4.05625	Y_RNA	misc_RNA	Y RNA [Source:RFAM;Acc:RF00019]
ENSMUSG00000066704	-1.95948	-3.96601	-3.57296	0.00337302	0.062485	-3.58438	Cyp2b19	protein_coding	cytochrome P450, family 2, subfamily b, polypeptide 19 [Source:MGI Symbol;Acc:MGI:107303]
ENSMUSG00000087553	-1.95273	-4.17786	-2.69467	0.0182984	0.140295	-3.81049	5730412P04Rik	lincRNA	RIKEN cDNA 5730412P04 gene [Source:MGI Symbol;Acc:MGI:1917741]
ENSMUSG00000042448	-1.93365	-3.7785	-3.37517	0.00493521	0.0746201	-3.53028	Hoxd1	protein_coding	homeobox D1 [Source:MGI Symbol;Acc:MGI:96201]
ENSMUSG00000092490	-1.9334	-3.69127	-3.07923	0.00873645	0.0982031	-3.72498	Gm20482	pseudogene	predicted gene 20482 [Source:MGI Symbol;Acc:MGI:5141947]
ENSMUSG00000057439	-1.92345	-4.8491	-2.18397	0.0477641	0.22172	-4.19864	Kir3dl2	protein_coding	killer cell immunoglobulin-like receptor, three domains, long cytoplasmic tail, 2 [Source:MGI Symbol;Acc:MGI:3612791]
ENSMUSG00000097633	-1.91994	-2.98073	-2.51264	0.0258664	0.165011	-3.79504	AC157572.1	lincRNA
ENSMUSG00000084796	-1.91099	-4.45503	-2.65243	0.0198345	0.145167	-3.94225	A430104N18Rik	lincRNA	RIKEN cDNA A430104N18 gene [Source:MGI Symbol;Acc:MGI:1925841]
ENSMUSG00000082198	-1.88703	-4.37424	-2.82579	0.0142337	0.124269	-3.84351	Gm14504	pseudogene	predicted gene 14504 [Source:MGI Symbol;Acc:MGI:3705735]
ENSMUSG00000088183	-1.87575	-3.66941	-2.48898	0.0270494	0.168104	-3.99597	U6	snRNA	U6 spliceosomal RNA [Source:RFAM;Acc:RF00026]
ENSMUSG00000037379	-1.86304	-4.19087	-2.53809	0.0246499	0.161192	-3.9732	Spon2	protein_coding	spondin 2, extracellular matrix protein [Source:MGI Symbol;Acc:MGI:1923724]
ENSMUSG00000032057	-1.83953	-3.12692	-2.54816	0.0241837	0.159642	-3.88362	4833427G06Rik	protein_coding	RIKEN cDNA 4833427G06 gene [Source:MGI Symbol;Acc:MGI:1921013]
ENSMUSG00000031512	-1.83906	-3.75557	-3.14282	0.00772736	0.0928171	-3.64938	Tex29	protein_coding	testis expressed 29 [Source:MGI Symbol;Acc:MGI:1922778]
ENSMUSG00000085745	-1.78692	-2.54298	-2.84497	0.0137188	0.121833	-3.45278	Gm14372	antisense	predicted gene 14372 [Source:MGI Symbol;Acc:MGI:3649263]
ENSMUSG00000049382	-1.78213	-3.20444	-3.604	0.00317795	0.0606917	-3.21557	Krt8	protein_coding	keratin 8 [Source:MGI Symbol;Acc:MGI:96705]
ENSMUSG00000056987	-1.77858	-3.04124	-2.40281	0.0318121	0.182842	-3.92703	Fam71d	protein_coding	family with sequence similarity 71, member D [Source:MGI Symbol;Acc:MGI:1918147]
ENSMUSG00000079845	-1.77668	-2.82906	-3.6012	0.00319508	0.0608483	-3.07281	Xlr4a	protein_coding	X-linked lymphocyte-regulated 4A [Source:MGI Symbol;Acc:MGI:3574098]
ENSMUSG00000021032	-1.73279	1.62482	-3.3961	0.00474012	0.0735807	-1.9078	Ngb	protein_coding	neuroglobin [Source:MGI Symbol;Acc:MGI:2151886]
ENSMUSG00000051367	-1.72761	-3.85124	-3.25904	0.0061745	0.0835051	-3.59551	Six1	protein_coding	sine oculis-related homeobox 1 [Source:MGI Symbol;Acc:MGI:102780]
ENSMUSG00000086049	-1.72556	-3.05812	-4.44857	0.000646817	0.0298938	-2.697	Gm12735	antisense	predicted gene 12735 [Source:MGI Symbol;Acc:MGI:3650816]
ENSMUSG00000039092	-1.72092	-3.33987	-2.9511	0.011185	0.110833	-3.67947	Sptlc3	protein_coding	serine palmitoyltransferase, long chain base subunit 3 [Source:MGI Symbol;Acc:MGI:2444678]
ENSMUSG00000085093	-1.71032	-3.70013	-2.45463	0.0288593	0.174078	-3.96138	Gm12737	sense_intronic	predicted gene 12737 [Source:MGI Symbol;Acc:MGI:3651021]
ENSMUSG00000018907	-1.70738	-2.80045	-4.16922	0.00108706	0.0374709	-2.83418	Alox12e	protein_coding	arachidonate lipoxygenase, epidermal [Source:MGI Symbol;Acc:MGI:1274790]
ENSMUSG00000092051	-1.70654	-4.06576	-2.52948	0.0250552	0.162343	-3.96177	Gm17229	pseudogene	predicted gene 17229 [Source:MGI Symbol;Acc:MGI:4938056]
ENSMUSG00000082383	-1.69503	-2.15022	-3.23453	0.00647364	0.0852258	-3.05425	Gm9670	pseudogene	predicted gene 9670 [Source:MGI Symbol;Acc:MGI:3780078]
ENSMUSG00000077864	-1.68808	-4.27973	-2.16206	0.0497222	0.225335	-4.12677	AC122209.1	miRNA
ENSMUSG00000024518	-1.68128	-4.02662	-2.36977	0.0338435	0.188912	-4.07933	Rax	protein_coding	retina and anterior neural fold homeobox [Source:MGI Symbol;Acc:MGI:109632]
ENSMUSG00000090451	-1.65571	-3.71228	-4.00831	0.00147133	0.0417339	-3.09754	Gm6133	protein_coding	predicted gene 6133 [Source:MGI Symbol;Acc:MGI:3647029]
ENSMUSG00000008601	-1.62481	-4.1085	-2.50208	0.026388	0.1664	-3.97058	Rab25	protein_coding	RAB25, member RAS oncogene family [Source:MGI Symbol;Acc:MGI:1858203]
ENSMUSG00000076065	-1.62146	-4.35011	-2.40655	0.0315893	0.182229	-4.06739	Mir681	miRNA	microRNA 681 [Source:MGI Symbol;Acc:MGI:3629893]
ENSMUSG00000077380	-1.61759	-2.84544	-3.53206	0.00364876	0.0649991	-3.06808	SNORA68	snoRNA	Small nucleolar RNA SNORA68 [Source:RFAM;Acc:RF00263]
ENSMUSG00000064778	-1.61462	-3.57979	-2.27875	0.0400979	0.203695	-4.03979	SNORD59	snoRNA	Small nucleolar RNA SNORD59 [Source:RFAM;Acc:RF00273]
ENSMUSG00000014609	-1.61026	-3.83509	-3.04051	0.0094142	0.102053	-3.70613	Chrne	protein_coding	cholinergic receptor, nicotinic, epsilon polypeptide [Source:MGI Symbol;Acc:MGI:87894]
ENSMUSG00000064871	-1.60573	-3.05779	-2.27436	0.0404255	0.204364	-3.96409	Snord58b	snoRNA	small nucleolar RNA, C/D box 58B [Source:MGI Symbol;Acc:MGI:3819545]
ENSMUSG00000020676	-1.60056	-3.815	-2.60482	0.0217172	0.152201	-3.8337	Ccl11	protein_coding	chemokine (C-C motif) ligand 11 [Source:MGI Symbol;Acc:MGI:103576]
ENSMUSG00000085139	-1.59205	0.117079	-2.92534	0.0117539	0.1131	-2.74265	A730046J19Rik	lincRNA	RIKEN cDNA A730046J19 gene [Source:MGI Symbol;Acc:MGI:2442684]
ENSMUSG00000048387	-1.5916	-3.50843	-2.47939	0.0275434	0.169755	-3.89045	Osr1	protein_coding	odd-skipped related 1 (Drosophila) [Source:MGI Symbol;Acc:MGI:1344424]
ENSMUSG00000042655	-1.56705	-2.82104	-2.58031	0.0227526	0.155396	-3.73091	Fam159b	protein_coding	family with sequence similarity 159, member B [Source:MGI Symbol;Acc:MGI:1925053]
ENSMUSG00000081914	-1.56592	-1.8079	-3.64223	0.00295336	0.0591297	-2.53808	Vmn1r-ps109	pseudogene	vomeronasal 1 receptor, pseudogene 109 [Source:MGI Symbol;Acc:MGI:4439061]
ENSMUSG00000087601	-1.56546	-3.83221	-2.16251	0.0496817	0.225335	-4.13211	Gm16832	antisense	predicted gene, 16832 [Source:MGI Symbol;Acc:MGI:4439756]
ENSMUSG00000086565	-1.54787	-3.29893	-3.05569	0.00914243	0.100314	-3.53564	Gm13133	antisense	predicted gene 13133 [Source:MGI Symbol;Acc:MGI:3650642]
ENSMUSG00000088545	-1.52872	-3.5467	-2.41277	0.0312229	0.18117	-4.00998	U6	snRNA	U6 spliceosomal RNA [Source:RFAM;Acc:RF00026]
ENSMUSG00000073209	-1.5225	-2.46334	-3.92958	0.00170768	0.0447248	-2.70719	Klf14	protein_coding	Kruppel-like factor 14 [Source:MGI Symbol;Acc:MGI:3577024]
ENSMUSG00000081412	-1.52056	-3.77583	-3.07833	0.00875166	0.0982031	-3.63596	Gm15403	pseudogene	predicted gene 15403 [Source:MGI Symbol;Acc:MGI:3641944]
ENSMUSG00000071818	-1.50651	-4.18391	-3.45094	0.00426495	0.0705852	-3.46171	4930417O22Rik	antisense	RIKEN cDNA 4930417O22 gene [Source:MGI Symbol;Acc:MGI:1921137]
ENSMUSG00000033255	-1.49991	-4.17051	-2.29893	0.0386227	0.200832	-4.07245	Gm5134	protein_coding	predicted gene 5134 [Source:MGI Symbol;Acc:MGI:3646667]
ENSMUSG00000065562	-1.48481	-3.99837	-2.55065	0.0240698	0.15929	-3.87322	Mir215	miRNA	microRNA 215 [Source:MGI Symbol;Acc:MGI:2676891]
ENSMUSG00000081052	-1.48221	-3.40565	-3.25479	0.0062253	0.0837115	-3.39574	Gm6305	pseudogene	predicted gene 6305 [Source:MGI Symbol;Acc:MGI:3644967]
ENSMUSG00000041062	-1.4806	-3.02672	-3.00817	0.0100199	0.105448	-3.4517	Mslnl	protein_coding	mesothelin-like [Source:MGI Symbol;Acc:MGI:3607710]
ENSMUSG00000082543	-1.4805	-4.06571	-2.289	0.0393418	0.202132	-4.01704	Gm14336	pseudogene	predicted gene 14336 [Source:MGI Symbol;Acc:MGI:3649933]
ENSMUSG00000086976	-1.47847	-3.81472	-2.58817	0.0224157	0.154019	-3.85394	Gm12316	antisense	predicted gene 12316 [Source:MGI Symbol;Acc:MGI:3651760]
ENSMUSG00000083152	-1.47788	-3.48262	-2.35343	0.0348928	0.19185	-3.95126	Apc-ps1	pseudogene	adenomatosis polyposis coli, pseudogene 1 [Source:MGI Symbol;Acc:MGI:1930261]
ENSMUSG00000046589	-1.47574	-2.61698	-3.23773	0.00643374	0.0850222	-3.13793	Lrrc8e	protein_coding	leucine rich repeat containing 8 family, member E [Source:MGI Symbol;Acc:MGI:1919517]
ENSMUSG00000050370	-1.46969	-2.99718	-3.21269	0.00675228	0.0869899	-3.31137	Ch25h	protein_coding	cholesterol 25-hydroxylase [Source:MGI Symbol;Acc:MGI:1333869]
ENSMUSG00000090185	-1.46847	-3.65866	-2.61215	0.0214164	0.151702	-3.82771	Gm15523	antisense	predicted gene 15523 [Source:MGI Symbol;Acc:MGI:3782970]
ENSMUSG00000081148	-1.46402	-4.04338	-2.26712	0.0409716	0.205813	-4.05097	Gm11891	pseudogene	predicted gene 11891 [Source:MGI Symbol;Acc:MGI:3651088]
ENSMUSG00000074006	-1.46389	-2.82088	-2.25512	0.0418925	0.208067	-3.92807	Omp	protein_coding	olfactory marker protein [Source:MGI Symbol;Acc:MGI:97436]
ENSMUSG00000087075	-1.4613	0.244342	-2.44974	0.0291266	0.17487	-3.39759	A230065H16Rik	protein_coding	RIKEN cDNA A230065H16 gene [Source:MGI Symbol;Acc:MGI:2685744]
ENSMUSG00000090406	-1.45604	-3.96804	-2.30781	0.0379906	0.199878	-4.02517	Gm17058	antisense	predicted gene 17058 [Source:MGI Symbol;Acc:MGI:4937885]
ENSMUSG00000064759	-1.45584	-3.88538	-2.5026	0.0263619	0.1664	-3.94901	U2	snRNA	U2 spliceosomal RNA [Source:RFAM;Acc:RF00004]
ENSMUSG00000030433	-1.45326	-3.6739	-2.62718	0.0208123	0.149131	-3.86676	Sbk2	protein_coding	SH3-binding domain kinase family, member 2 [Source:MGI Symbol;Acc:MGI:2685925]
ENSMUSG00000082633	-1.45159	-3.67466	-2.43131	0.0301539	0.178253	-3.92027	Gm15779	pseudogene	predicted gene 15779 [Source:MGI Symbol;Acc:MGI:3783221]
ENSMUSG00000079502	-1.4513	-2.04671	-2.51159	0.0259179	0.165233	-3.61241	1700101E01Rik	protein_coding	RIKEN cDNA 1700101E01 gene [Source:MGI Symbol;Acc:MGI:2685669]
ENSMUSG00000092454	-1.43388	-3.80055	-2.31717	0.0373343	0.198172	-4.08057	Gm2991	pseudogene	predicted pseudogene 2991 [Source:MGI Symbol;Acc:MGI:3781169]
ENSMUSG00000065694	-1.43366	-2.25257	-3.88459	0.00185985	0.0466776	-2.49167	U1	snRNA	U1 spliceosomal RNA [Source:RFAM;Acc:RF00003]
ENSMUSG00000074414	-1.42975	-3.17385	-2.51361	0.025819	0.164972	-3.79587	Gm10691	protein_coding	predicted gene 10691 [Source:MGI Symbol;Acc:MGI:3642612]
ENSMUSG00000031344	-1.42598	2.06787	-2.746	0.0165871	0.13369	-2.9705	Gabrq	protein_coding	gamma-aminobutyric acid (GABA) A receptor, subunit theta [Source:MGI Symbol;Acc:MGI:1888498]
ENSMUSG00000097009	-1.42426	-3.69277	-2.54453	0.0243507	0.160346	-3.90942	AC122824.2	lincRNA
ENSMUSG00000082941	-1.42334	-3.92355	-2.18855	0.0473643	0.22126	-4.10936	Gm12850	pseudogene	predicted gene 12850 [Source:MGI Symbol;Acc:MGI:3651240]
ENSMUSG00000088901	-1.4223	-2.67623	-3.95341	0.00163229	0.0438636	-2.72298	Mir1943	miRNA	microRNA 1943 [Source:MGI Symbol;Acc:MGI:3836982]
ENSMUSG00000030069	-1.42009	0.36749	-5.95158	4.69057e-05	0.00916104	1.17148	Prok2	protein_coding	prokineticin 2 [Source:MGI Symbol;Acc:MGI:1354178]
ENSMUSG00000086266	-1.41955	-3.59521	-3.06075	0.00905353	0.0996693	-3.59047	Igf2as	lincRNA	insulin-like growth factor 2, antisense [Source:MGI Symbol;Acc:MGI:1195257]
ENSMUSG00000065448	-1.41556	-2.59283	-2.71766	0.0175113	0.137164	-3.54493	Mir154	miRNA	microRNA 154 [Source:MGI Symbol;Acc:MGI:2676839]
ENSMUSG00000065547	-1.41215	-3.42788	-3.91081	0.00176955	0.0455057	-3.0092	Mir199a-1	miRNA	microRNA 199a-1 [Source:MGI Symbol;Acc:MGI:2676863]
ENSMUSG00000081473	-1.41188	-4.06211	-2.75217	0.0163924	0.13311	-3.77012	Gm4853	pseudogene	predicted pseudogene 4853 [Source:MGI Symbol;Acc:MGI:3644655]
ENSMUSG00000073130	-1.41176	-1.11616	-5.38092	0.000122533	0.0131323	-0.857281	Gm1141	protein_coding	predicted gene 1141 [Source:MGI Symbol;Acc:MGI:2685987]
ENSMUSG00000086387	-1.39753	-3.20204	-2.61767	0.0211926	0.15055	-3.78598	Gm15563	antisense	predicted gene 15563 [Source:MGI Symbol;Acc:MGI:3783012]
ENSMUSG00000046733	-1.39248	-3.57488	-2.28653	0.039523	0.202434	-4.04582	Gprc5a	protein_coding	G protein-coupled receptor, family C, group 5, member A [Source:MGI Symbol;Acc:MGI:1891250]
ENSMUSG00000085802	-1.37658	-2.14914	-3.5088	0.00381559	0.0665948	-2.7794	Gm16059	antisense	predicted gene 16059 [Source:MGI Symbol;Acc:MGI:3802029]
ENSMUSG00000040770	-1.37174	-3.43799	-2.97243	0.0107347	0.109052	-3.75843	Il25	protein_coding	interleukin 25 [Source:MGI Symbol;Acc:MGI:2155888]
ENSMUSG00000080186	-1.36869	-3.91658	-2.47825	0.0276024	0.169855	-4.03014	Gm14448	pseudogene	predicted gene 14448 [Source:MGI Symbol;Acc:MGI:3649326]
ENSMUSG00000097755	-1.36596	-3.52975	-2.80455	0.0148261	0.126622	-3.74904	AC145591.1	lincRNA
ENSMUSG00000097122	-1.36251	-3.77743	-2.78243	0.0154686	0.129353	-3.76057	AL731663.1	lincRNA
ENSMUSG00000005268	-1.35574	0.933611	-3.08813	0.00858766	0.0975187	-2.41411	Prlr	protein_coding	prolactin receptor [Source:MGI Symbol;Acc:MGI:97763]
ENSMUSG00000097368	-1.35333	-2.85845	-2.68057	0.0187977	0.141735	-3.64531	AC110567.1	lincRNA
ENSMUSG00000034918	-1.35281	-2.72135	-3.55332	0.00350266	0.0637132	-3.09496	Cdhr2	protein_coding	cadherin-related family member 2 [Source:MGI Symbol;Acc:MGI:2687323]
ENSMUSG00000091971	-1.35171	-0.183719	-4.66347	0.000436478	0.0248215	-0.926699	Hspa1a	protein_coding	heat shock protein 1A [Source:MGI Symbol;Acc:MGI:96244]
ENSMUSG00000077025	-1.35011	-3.6627	-2.15964	0.0499439	0.225824	-4.04728	Mir493	miRNA	microRNA 493 [Source:MGI Symbol;Acc:MGI:3718542]
ENSMUSG00000084306	-1.34883	-2.92403	-2.80131	0.0149185	0.126993	-3.51194	Gm11743	pseudogene	predicted gene 11743 [Source:MGI Symbol;Acc:MGI:3651178]
ENSMUSG00000027702	-1.34857	-1.80561	-3.62569	0.00304848	0.0600845	-2.69293	Lrrc34	protein_coding	leucine rich repeat containing 34 [Source:MGI Symbol;Acc:MGI:1919077]
ENSMUSG00000035852	-1.34693	-1.05314	-3.36764	0.00500738	0.0752132	-2.42088	9130017N09Rik	protein_coding	RIKEN cDNA 9130017N09 gene [Source:MGI Symbol;Acc:MGI:1926156]
ENSMUSG00000083744	-1.34477	-1.24205	-4.46167	0.000631391	0.0296649	-1.39624	Gm14824	pseudogene	predicted gene 14824 [Source:MGI Symbol;Acc:MGI:3802065]
ENSMUSG00000084007	-1.34022	-2.67412	-2.60706	0.0216246	0.152093	-3.62019	Gm9003	pseudogene	predicted pseudogene 9003 [Source:MGI Symbol;Acc:MGI:3647163]
ENSMUSG00000071495	-1.3387	-1.03317	-3.23407	0.00647932	0.0852258	-2.48049	Vmn1r206	protein_coding	vomeronasal 1 receptor 206 [Source:MGI Symbol;Acc:MGI:2159665]
ENSMUSG00000023439	-1.32019	-3.72946	-3.01216	0.00994323	0.104864	-3.57921	Gnb3	protein_coding	guanine nucleotide binding protein (G protein), beta 3 [Source:MGI Symbol;Acc:MGI:95785]
ENSMUSG00000092985	-1.28987	-2.09874	-2.85103	0.01356	0.120887	-3.32939	Mir378b	miRNA	microRNA 378b [Source:MGI Symbol;Acc:MGI:4950393]
ENSMUSG00000062345	-1.28932	0.240572	-5.55199	9.14482e-05	0.0123343	0.601971	Serpinb2	protein_coding	serine (or cysteine) peptidase inhibitor, clade B, member 2 [Source:MGI Symbol;Acc:MGI:97609]
ENSMUSG00000053545	-1.28613	-2.19655	-2.46408	0.0283503	0.172405	-3.7019	6430503K07Rik	antisense	RIKEN cDNA 6430503K07 gene [Source:MGI Symbol;Acc:MGI:1925318]
ENSMUSG00000075312	-1.27523	-2.33771	-3.16945	0.00734015	0.0911291	-3.16731	Gm13597	pseudogene	predicted gene 13597 [Source:MGI Symbol;Acc:MGI:3651139]
ENSMUSG00000087437	-1.27416	-0.286964	-3.2033	0.00687588	0.0876505	-2.41151	Gm13112	antisense	predicted gene 13112 [Source:MGI Symbol;Acc:MGI:3701127]
ENSMUSG00000046593	-1.27235	0.293351	-2.4777	0.0276314	0.16998	-3.3151	Tmem215	protein_coding	transmembrane protein 215 [Source:MGI Symbol;Acc:MGI:2444167]
ENSMUSG00000050604	-1.25484	-2.60982	-2.37224	0.0336872	0.188411	-3.83536	3110021A11Rik	protein_coding	RIKEN cDNA 3110021A11 gene [Source:MGI Symbol;Acc:MGI:1914539]
ENSMUSG00000034185	-1.25334	-1.38563	-3.09913	0.00840722	0.0964641	-2.951	6430628N08Rik	antisense	RIKEN cDNA 6430628N08 gene [Source:MGI Symbol;Acc:MGI:1923487]
ENSMUSG00000056973	-1.25266	-2.64168	-2.42838	0.0303208	0.178707	-3.75483	Ces1d	protein_coding	carboxylesterase 1D [Source:MGI Symbol;Acc:MGI:2148202]
ENSMUSG00000093286	-1.25188	-3.2633	-2.97199	0.0107437	0.109052	-3.50631	AC116712.1	miRNA
ENSMUSG00000074881	-1.24882	-4.18391	-2.60757	0.0216039	0.152025	-3.84487	Mageb3	protein_coding	melanoma antigen, family B, 3 [Source:MGI Symbol;Acc:MGI:105109]
ENSMUSG00000054667	-1.24357	1.39363	-2.87161	0.0130341	0.118927	-2.72929	Irs4	protein_coding	insulin receptor substrate 4 [Source:MGI Symbol;Acc:MGI:1338009]
ENSMUSG00000021966	-1.24241	-3.66299	-2.40639	0.031599	0.182232	-3.94927	Prss52	protein_coding	protease, serine, 52 [Source:MGI Symbol;Acc:MGI:1920632]
ENSMUSG00000085178	-1.2414	-2.42765	-2.67209	0.0191047	0.142406	-3.45318	1700064E03Rik	antisense	RIKEN cDNA 1700064E03 gene [Source:MGI Symbol;Acc:MGI:1921523]
ENSMUSG00000074555	-1.24008	-1.65519	-3.34432	0.00523773	0.0769818	-2.81579	Gm10714	antisense	predicted gene 10714 [Source:MGI Symbol;Acc:MGI:3641975]
ENSMUSG00000089742	-1.23333	-3.51043	-2.47849	0.0275898	0.169855	-3.84848	Gm15898	sense_intronic	predicted gene 15898 [Source:MGI Symbol;Acc:MGI:3802167]
ENSMUSG00000086484	-1.23125	-3.15384	-3.10806	0.00826371	0.0958716	-3.38033	Nron	antisense	non-protein coding RNA, repressor of NFAT [Source:MGI Symbol;Acc:MGI:2444126]
ENSMUSG00000087503	-1.22847	-1.61391	-3.95547	0.00162594	0.0438636	-2.02295	Gm11459	processed_transcript	predicted gene 11459 [Source:MGI Symbol;Acc:MGI:3649776]
ENSMUSG00000029102	-1.22633	-3.36498	-2.21276	0.0453009	0.216538	-4.01612	Hgfac	protein_coding	hepatocyte growth factor activator [Source:MGI Symbol;Acc:MGI:1859281]
ENSMUSG00000044165	-1.22189	-2.45481	-2.61669	0.0212321	0.150777	-3.59913	Bcl2l15	protein_coding	BCLl2-like 15 [Source:MGI Symbol;Acc:MGI:2685412]
ENSMUSG00000065818	-1.22083	-3.73713	-2.50723	0.0261324	0.16588	-3.94337	Snord35a	snoRNA	small nucleolar RNA, C/D box 35A [Source:MGI Symbol;Acc:MGI:1351319]
ENSMUSG00000008193	-1.22046	-2.72327	-2.39492	0.0322863	0.184001	-3.82041	Spib	protein_coding	Spi-B transcription factor (Spi-1/PU.1 related) [Source:MGI Symbol;Acc:MGI:892986]
ENSMUSG00000080877	-1.21536	-2.451	-2.74811	0.0165201	0.133401	-3.49034	Rpl22-ps1	pseudogene	ribosomal protein L22, pseudogene 1 [Source:MGI Symbol;Acc:MGI:3644276]
ENSMUSG00000056972	-1.21331	2.66196	-4.13518	0.0011587	0.0386109	-0.64904	Magel2	protein_coding	melanoma antigen, family L, 2 [Source:MGI Symbol;Acc:MGI:1351648]
ENSMUSG00000032769	-1.2073	-2.75374	-2.24922	0.042352	0.209248	-3.8747	Trpa1	protein_coding	transient receptor potential cation channel, subfamily A, member 1 [Source:MGI Symbol;Acc:MGI:3522699]
ENSMUSG00000029182	-1.20655	-1.85985	-2.24277	0.0428599	0.210349	-3.83921	1700001C02Rik	protein_coding	RIKEN cDNA 1700001C02 gene [Source:MGI Symbol;Acc:MGI:1922684]
ENSMUSG00000030109	-1.20478	-2.5321	-2.93394	0.0115609	0.112224	-3.30159	Slc6a12	protein_coding	solute carrier family 6 (neurotransmitter transporter, betaine/GABA), member 12 [Source:MGI Symbol;Acc:MGI:95628]
ENSMUSG00000041737	-1.19768	-3.99432	-2.3455	0.0354139	0.193217	-3.98981	Tmem45b	protein_coding	transmembrane protein 45b [Source:MGI Symbol;Acc:MGI:2384574]
ENSMUSG00000089978	-1.19765	-2.53417	-2.56252	0.0235342	0.157799	-3.57621	Gm16245	pseudogene	predicted gene 16245 [Source:MGI Symbol;Acc:MGI:3801961]
ENSMUSG00000096171	-1.19752	-2.64177	-2.96169	0.0109592	0.109739	-3.30788	AC168279.1	processed_pseudogene
ENSMUSG00000092775	-1.19734	-2.38779	-3.495	0.0039182	0.0673552	-2.80004	Metazoa_SRP	misc_RNA	Metazoan signal recognition particle RNA [Source:RFAM;Acc:RF00017]
ENSMUSG00000079495	-1.19694	-2.16956	-2.86125	0.0132964	0.120049	-3.37212	Gm11128	protein_coding	predicted gene 11128 [Source:MGI Symbol;Acc:MGI:3779382]
ENSMUSG00000073843	-1.19537	-2.60479	-2.35541	0.0347645	0.191513	-3.79387	Gm12542	antisense	predicted gene 12542 [Source:MGI Symbol;Acc:MGI:3651424]
ENSMUSG00000083087	-1.1944	-3.91342	-2.32643	0.0366958	0.196861	-4.01321	Gm11249	pseudogene	predicted gene 11249 [Source:MGI Symbol;Acc:MGI:3650834]
ENSMUSG00000094411	-1.1918	-3.53445	-2.35203	0.0349845	0.192005	-3.94445	SNORD16	snoRNA	Small nucleolar RNA SNORD16 [Source:RFAM;Acc:RF00138]
ENSMUSG00000057913	-1.19102	-2.29561	-3.0058	0.0100658	0.105568	-3.24	Gm10032	protein_coding	predicted gene 10032 [Source:MGI Symbol;Acc:MGI:3642901]
ENSMUSG00000010841	-1.19013	-3.14571	-2.71055	0.0177513	0.137968	-3.58377	1700006E09Rik	protein_coding	RIKEN cDNA 1700006E09 gene [Source:MGI Symbol;Acc:MGI:1922687]
ENSMUSG00000021499	-1.18186	-3.79479	-2.45473	0.0288541	0.174078	-4.01192	Catsper3	protein_coding	cation channel, sperm associated 3 [Source:MGI Symbol;Acc:MGI:1924106]
ENSMUSG00000043794	-1.18173	-1.98639	-3.0069	0.0100446	0.10554	-3.16386	D830025C05Rik	processed_pseudogene	RIKEN cDNA D830025C05 gene [Source:MGI Symbol;Acc:MGI:3698180]
ENSMUSG00000054342	-1.18171	-2.06538	-2.79366	0.015139	0.128055	-3.38629	Kcnn4	protein_coding	potassium intermediate/small conductance calcium-activated channel, subfamily N, member 4 [Source:MGI Symbol;Acc:MGI:1277957]
ENSMUSG00000072999	-1.17717	-2.69928	-3.288	0.00583889	0.0810697	-3.11308	Gm15401	protein_coding	predicted gene 15401 [Source:MGI Symbol;Acc:MGI:3642201]
ENSMUSG00000028841	-1.17024	-2.78596	-2.42795	0.0303453	0.178789	-3.79736	Cnksr1	protein_coding	connector enhancer of kinase suppressor of Ras 1 [Source:MGI Symbol;Acc:MGI:2670958]
ENSMUSG00000085298	-1.16898	-2.43165	-2.29198	0.039125	0.201986	-3.82575	F730035M05Rik	lincRNA	RIKEN cDNA F730035M05 gene [Source:MGI Symbol;Acc:MGI:3041236]
ENSMUSG00000067235	-1.16308	-2.31548	-2.47347	0.0278524	0.170863	-3.6176	H2-Q10	protein_coding	histocompatibility 2, Q region locus 10 [Source:MGI Symbol;Acc:MGI:95929]
ENSMUSG00000073184	-1.16188	-2.86099	-2.49745	0.0266198	0.166864	-3.84	Gm10479	protein_coding	predicted gene 10479 [Source:MGI Symbol;Acc:MGI:3704385]
ENSMUSG00000022518	-1.16137	-1.26361	-3.80996	0.00214354	0.05	-2.05465	4930562C15Rik	protein_coding	RIKEN cDNA 4930562C15 gene [Source:MGI Symbol;Acc:MGI:1926059]
ENSMUSG00000092623	-1.16078	-2.40184	-2.96529	0.0108833	0.109349	-3.19526	Gm20413	pseudogene	predicted gene 20413 [Source:MGI Symbol;Acc:MGI:5141878]
ENSMUSG00000062808	-1.15862	-1.45876	-3.14398	0.00771011	0.0928171	-2.81237	Hist1h3d	protein_coding	histone cluster 1, H3d [Source:MGI Symbol;Acc:MGI:2448322]
ENSMUSG00000029423	-1.15766	-3.51138	-2.41457	0.0311176	0.180915	-3.85961	Piwil1	protein_coding	piwi-like homolog 1 (Drosophila) [Source:MGI Symbol;Acc:MGI:1928897]
ENSMUSG00000034555	-1.15635	-3.48904	-2.47309	0.0278725	0.170866	-3.84358	Tex16	protein_coding	testis expressed gene 16 [Source:MGI Symbol;Acc:MGI:1890545]
ENSMUSG00000087107	-1.15495	-2.84205	-2.35606	0.0347222	0.191445	-3.80582	AI662270	lincRNA	expressed sequence AI662270 [Source:MGI Symbol;Acc:MGI:2144254]
ENSMUSG00000059305	-1.15485	-3.48701	-2.26551	0.041094	0.206166	-3.94332	Vpreb1	protein_coding	pre-B lymphocyte gene 1 [Source:MGI Symbol;Acc:MGI:98936]
ENSMUSG00000044139	-1.15326	-1.40182	-3.60025	0.00320093	0.0608483	-2.39423	Prss53	protein_coding	protease, serine, 53 [Source:MGI Symbol;Acc:MGI:2652890]
ENSMUSG00000096722	-1.14994	-3.50143	-2.17018	0.0489883	0.224112	-4.04399	AC153153.1	processed_pseudogene
ENSMUSG00000095087	-1.14409	-1.35399	-5.24043	0.00015629	0.0150425	-1.01728	U6	snRNA	U6 spliceosomal RNA [Source:RFAM;Acc:RF00026]
ENSMUSG00000027338	-1.14255	-2.79035	-2.55914	0.0236857	0.158265	-3.67842	Prnd	protein_coding	prion protein dublet [Source:MGI Symbol;Acc:MGI:1346999]
ENSMUSG00000080956	-1.14098	-3.16729	-2.29707	0.038757	0.200885	-3.93848	Gm16179	pseudogene	predicted gene 16179 [Source:MGI Symbol;Acc:MGI:3801988]
ENSMUSG00000042607	-1.13845	0.803178	-3.61129	0.00313384	0.06056	-1.63065	Asb4	protein_coding	ankyrin repeat and SOCS box-containing 4 [Source:MGI Symbol;Acc:MGI:1929751]
ENSMUSG00000097399	-1.13736	-1.71594	-3.726	0.00251597	0.053664	-2.33099	AC163038.1	lincRNA
ENSMUSG00000031111	-1.13037	2.56148	-3.97333	0.0015719	0.0429876	-0.921812	Igsf1	protein_coding	immunoglobulin superfamily, member 1 [Source:MGI Symbol;Acc:MGI:2147913]
ENSMUSG00000082305	-1.12949	-0.479125	-3.94771	0.00165001	0.0440448	-1.5649	Gm2420	pseudogene	predicted gene 2420 [Source:MGI Symbol;Acc:MGI:3780587]
ENSMUSG00000093455	-1.12902	-3.02457	-2.86458	0.0132115	0.119773	-3.50553	Metazoa_SRP	misc_RNA	Metazoan signal recognition particle RNA [Source:RFAM;Acc:RF00017]
ENSMUSG00000048962	-1.12436	-0.496121	-2.24111	0.0429919	0.210625	-3.66185	Rassf10	processed_pseudogene	Ras association (RalGDS/AF-6) domain family (N-terminal) member 10 [Source:MGI Symbol;Acc:MGI:1925998]
ENSMUSG00000045518	-1.12275	-2.37903	-2.24549	0.0426453	0.209963	-3.90487	Onecut3	protein_coding	one cut domain, family member 3 [Source:MGI Symbol;Acc:MGI:1891409]
ENSMUSG00000064982	-1.12035	-3.05194	-2.42314	0.0306207	0.179514	-3.82041	U2	snRNA	U2 spliceosomal RNA [Source:RFAM;Acc:RF00004]
ENSMUSG00000079051	-1.11956	-2.19093	-2.57451	0.0230046	0.156256	-3.53426	Gm14025	protein_coding	predicted gene 14025 [Source:MGI Symbol;Acc:MGI:3649276]
ENSMUSG00000094832	-1.11332	-2.2262	-2.80164	0.014909	0.126993	-3.3703	AC123661.1	protein_coding	Uncharacterized protein [Source:UniProtKB/TrEMBL;Acc:J3QML6]
ENSMUSG00000018595	-1.1131	-1.86719	-2.70083	0.0180842	0.139516	-3.35972	Glra4	protein_coding	glycine receptor, alpha 4 subunit [Source:MGI Symbol;Acc:MGI:95750]
ENSMUSG00000094090	-1.1111	-2.19289	-3.18819	0.00707939	0.089176	-2.99947	AC093356.1	processed_pseudogene
ENSMUSG00000065561	-1.11092	-2.77484	-2.95367	0.0111297	0.110556	-3.35132	Mir369	miRNA	microRNA 369 [Source:MGI Symbol;Acc:MGI:3619374]
ENSMUSG00000086742	-1.11072	-2.65872	-2.60682	0.0216346	0.152097	-3.66576	Gm16201	lincRNA	predicted gene 16201 [Source:MGI Symbol;Acc:MGI:3802153]
ENSMUSG00000025316	-1.11037	4.21654	-9.00006	5.74328e-07	0.00162674	6.38997	Banp	protein_coding	BTG3 associated nuclear protein [Source:MGI Symbol;Acc:MGI:1889023]
ENSMUSG00000086228	-1.11008	-0.176933	-3.51432	0.0037753	0.0662964	-1.99081	Gm514	protein_coding	predicted gene 514 [Source:MGI Symbol;Acc:MGI:2685360]
ENSMUSG00000085049	-1.10885	-2.57137	-2.51465	0.0257683	0.164967	-3.64882	A230071N21Rik	antisense	RIKEN cDNA A230071N21 gene [Source:MGI Symbol;Acc:MGI:2445046]
ENSMUSG00000076052	-1.10415	-1.58243	-3.2969	0.00573942	0.0801867	-2.6922	Mir541	miRNA	microRNA 541 [Source:MGI Symbol;Acc:MGI:3619430]
ENSMUSG00000092941	-1.10356	-1.81805	-3.41937	0.00453229	0.0723525	-2.7811	Metazoa_SRP	misc_RNA	Metazoan signal recognition particle RNA [Source:RFAM;Acc:RF00017]
ENSMUSG00000056824	-1.09894	-2.70263	-2.44087	0.029617	0.176519	-3.72654	Zfp663	protein_coding	zinc finger protein 663 [Source:MGI Symbol;Acc:MGI:2685854]
ENSMUSG00000036251	-1.09798	-2.32487	-2.78875	0.0152823	0.1285	-3.42767	Trpm8	protein_coding	transient receptor potential cation channel, subfamily M, member 8 [Source:MGI Symbol;Acc:MGI:2181435]
ENSMUSG00000085861	-1.09524	-2.1737	-2.74173	0.0167232	0.133968	-3.36962	1700016G14Rik	antisense	RIKEN cDNA 1700016G14 gene [Source:MGI Symbol;Acc:MGI:1916676]
ENSMUSG00000093404	-1.09135	-1.36355	-3.61308	0.00312309	0.0604703	-2.2654	AC139376.1	miRNA
ENSMUSG00000079460	-1.09079	-2.17815	-2.78183	0.0154865	0.129448	-3.41027	4933403O08Rik	protein_coding	RIKEN cDNA 4933403O08 gene [Source:MGI Symbol;Acc:MGI:1918280]
ENSMUSG00000077549	-1.08548	-2.66107	-2.83019	0.0141139	0.123767	-3.47538	Snord71	snoRNA	small nucleolar RNA, C/D box 71 [Source:MGI Symbol;Acc:MGI:3819554]
ENSMUSG00000022101	-1.08406	-1.94618	-2.54296	0.0244232	0.16048	-3.57391	Fgf17	protein_coding	fibroblast growth factor 17 [Source:MGI Symbol;Acc:MGI:1202401]
ENSMUSG00000034151	-1.08263	-0.407398	-4.05673	0.00134288	0.0404824	-1.38613	Zbbx	protein_coding	zinc finger, B-box domain containing [Source:MGI Symbol;Acc:MGI:2674085]
ENSMUSG00000022769	-1.08137	2.73046	-7.86389	2.59275e-06	0.00337633	4.6049	Sdf2l1	protein_coding	stromal cell-derived factor 2-like 1 [Source:MGI Symbol;Acc:MGI:2149842]
ENSMUSG00000043939	-1.07891	-2.51528	-2.30619	0.0381049	0.199878	-3.83459	A530064D06Rik	protein_coding	RIKEN cDNA A530064D06 gene [Source:MGI Symbol;Acc:MGI:2443476]
ENSMUSG00000036151	-1.07852	0.287442	-3.62536	0.00305042	0.0600845	-1.71022	Tm6sf2	protein_coding	transmembrane 6 superfamily member 2 [Source:MGI Symbol;Acc:MGI:1933210]
ENSMUSG00000074269	-1.07606	-1.47423	-3.63944	0.00296923	0.0593458	-2.27954	2410076I21Rik	protein_coding	RIKEN cDNA 2410076I21 gene [Source:MGI Symbol;Acc:MGI:1920923]
ENSMUSG00000089607	-1.07316	-3.61099	-2.30576	0.0381355	0.199879	-3.95071	U6	snRNA	U6 spliceosomal RNA [Source:RFAM;Acc:RF00026]
ENSMUSG00000018581	-1.07189	0.28791	-2.53815	0.0246473	0.161192	-3.24146	Dnahc11	protein_coding	dynein, axonemal, heavy chain 11 [Source:MGI Symbol;Acc:MGI:1100864]
ENSMUSG00000050625	-1.0688	-1.10329	-2.3413	0.0356925	0.19399	-3.59513	Ccdc121	protein_coding	coiled-coil domain containing 121 [Source:MGI Symbol;Acc:MGI:2685601]
ENSMUSG00000088294	-1.06801	-1.83896	-2.57335	0.0230555	0.156473	-3.46388	AF357425	snoRNA	snoRNA AF357425 [Source:MGI Symbol;Acc:MGI:3053434]
ENSMUSG00000051590	-1.06713	2.83022	-7.34671	5.41328e-06	0.00375949	4.10361	Ysk4	protein_coding	Yeast Sps1/Ste20-related kinase 4 (S. cerevisiae) [Source:MGI Symbol;Acc:MGI:1203481]
ENSMUSG00000066687	-1.06668	3.12598	-5.8145	5.88301e-05	0.0105083	2.04068	Zbtb16	protein_coding	zinc finger and BTB domain containing 16 [Source:MGI Symbol;Acc:MGI:103222]
ENSMUSG00000066407	-1.05917	-3.25226	-2.68455	0.0186554	0.14145	-3.64604	Gm10263	protein_coding	predicted gene 10263 [Source:MGI Symbol;Acc:MGI:3642825]
ENSMUSG00000065428	-1.05838	-3.03695	-2.25437	0.0419502	0.208168	-3.9124	Mir382	miRNA	microRNA 382 [Source:MGI Symbol;Acc:MGI:3619392]
ENSMUSG00000084947	-1.05773	-0.891067	-2.74364	0.0166621	0.133749	-3.11159	Gm15594	antisense	predicted gene 15594 [Source:MGI Symbol;Acc:MGI:3783041]
ENSMUSG00000047528	-1.05713	-2.24998	-2.30191	0.0384098	0.200345	-3.76816	Als2cr12	protein_coding	amyotrophic lateral sclerosis 2 (juvenile) chromosome region, candidate 12 (human) [Source:MGI Symbol;Acc:MGI:1918359]
ENSMUSG00000030158	-1.05352	-2.71883	-2.47576	0.0277324	0.170391	-3.73551	Clec12b	protein_coding	C-type lectin domain family 12, member B [Source:MGI Symbol;Acc:MGI:1918433]
ENSMUSG00000015957	-1.05199	-2.80073	-2.62989	0.0207052	0.148686	-3.67947	Wnt11	protein_coding	wingless-related MMTV integration site 11 [Source:MGI Symbol;Acc:MGI:101948]
ENSMUSG00000073586	-1.05169	0.431035	-4.67559	0.000426974	0.024538	-0.463404	Gm10543	processed_pseudogene	predicted gene 10543 [Source:MGI Symbol;Acc:MGI:3648344]
ENSMUSG00000051627	-1.05016	-1.22091	-3.59096	0.00325847	0.0614123	-2.34526	Hist1h1e	protein_coding	histone cluster 1, H1e [Source:MGI Symbol;Acc:MGI:1931527]
ENSMUSG00000095913	-1.04895	-1.52699	-2.34849	0.0352162	0.192669	-3.62175	RP23-283O7.2	antisense
ENSMUSG00000086970	-1.04891	-3.52447	-2.20518	0.045937	0.218102	-3.99993	Gm14259	antisense	predicted gene 14259 [Source:MGI Symbol;Acc:MGI:3649795]
ENSMUSG00000053714	-1.04778	-3.83965	-2.19498	0.0468075	0.21997	-4.05594	4732471J01Rik	protein_coding	RIKEN cDNA 4732471J01 gene [Source:MGI Symbol;Acc:MGI:3603586]
ENSMUSG00000038112	-1.04595	4.58002	-4.55549	0.000531484	0.0274029	-0.051632	AW551984	protein_coding	expressed sequence AW551984 [Source:MGI Symbol;Acc:MGI:2143322]
ENSMUSG00000089694	-1.04353	-1.96513	-2.92047	0.0118647	0.1135	-3.15219	Gm4477	protein_coding	predicted gene 4477 [Source:MGI Symbol;Acc:MGI:3782661]
ENSMUSG00000090777	-1.04097	-1.28742	-2.9332	0.0115773	0.112224	-3.01201	Gm7873	protein_coding	predicted gene 7873 [Source:MGI Symbol;Acc:MGI:3647803]
ENSMUSG00000030587	-1.03963	-2.78017	-2.25241	0.0421029	0.208485	-3.90827	2200002D01Rik	protein_coding	RIKEN cDNA 2200002D01 gene [Source:MGI Symbol;Acc:MGI:1919525]
ENSMUSG00000084260	-1.03853	-2.9954	-2.44656	0.0293014	0.17541	-3.75349	Gm12844	pseudogene	predicted gene 12844 [Source:MGI Symbol;Acc:MGI:3651053]
ENSMUSG00000053368	-1.03753	-2.0196	-3.32192	0.00546896	0.0788794	-2.89832	Rxfp2	protein_coding	relaxin/insulin-like family peptide receptor 2 [Source:MGI Symbol;Acc:MGI:2153463]
ENSMUSG00000085350	-1.03207	-3.44938	-2.29555	0.038866	0.201065	-3.94826	4930529I22Rik	lincRNA	RIKEN cDNA 4930529I22 gene [Source:MGI Symbol;Acc:MGI:1922481]
ENSMUSG00000083413	-1.03072	-1.10606	-3.12793	0.00795276	0.0940246	-2.65728	Vmn1r-ps110	pseudogene	vomeronasal 1 receptor, pseudogene 110 [Source:MGI Symbol;Acc:MGI:4439062]
ENSMUSG00000096001	-1.02806	-2.19359	-3.01523	0.00988441	0.104466	-3.18796	2610528A11Rik	protein_coding	RIKEN cDNA 2610528A11 gene [Source:MGI Symbol;Acc:MGI:1917295]
ENSMUSG00000075707	-1.02186	1.77012	-4.88913	0.000290573	0.0197979	0.481652	Dio3	protein_coding	deiodinase, iodothyronine type III [Source:MGI Symbol;Acc:MGI:1306782]
ENSMUSG00000021250	-1.02068	3.56448	-3.03604	0.00949572	0.102546	-2.69581	Fos	protein_coding	FBJ osteosarcoma oncogene [Source:MGI Symbol;Acc:MGI:95574]
ENSMUSG00000054510	-1.01908	-2.75799	-2.17628	0.0484433	0.222591	-3.93809	Gm14461	lincRNA	predicted gene 14461 [Source:MGI Symbol;Acc:MGI:3651589]
ENSMUSG00000026894	-1.01853	-1.4596	-2.99599	0.0102581	0.106486	-3.00477	Morn5	protein_coding	MORN repeat containing 5 [Source:MGI Symbol;Acc:MGI:1922745]
ENSMUSG00000085153	-1.01358	-2.41159	-2.55882	0.0237	0.158268	-3.65126	B230314M03Rik	processed_transcript	RIKEN cDNA B230314M03 gene [Source:MGI Symbol;Acc:MGI:3588233]
ENSMUSG00000047507	-1.01208	6.28965	-5.18641	0.000171743	0.0159119	0.945936	Baiap3	protein_coding	BAI1-associated protein 3 [Source:MGI Symbol;Acc:MGI:2685783]
ENSMUSG00000055108	-1.01194	-3.02178	-2.23726	0.0432989	0.211047	-3.94937	Phxr2	protein_coding	per-hexamer repeat gene 2 [Source:MGI Symbol;Acc:MGI:104524]
ENSMUSG00000035948	-1.01169	-0.837177	-3.10076	0.00838084	0.0963564	-2.68098	Acss3	protein_coding	acyl-CoA synthetase short-chain family member 3 [Source:MGI Symbol;Acc:MGI:2685720]
ENSMUSG00000085576	-1.0116	-2.0759	-2.52129	0.0254464	0.163828	-3.60513	Dpy19l2	protein_coding	dpy-19-like 2 (C. elegans) [Source:MGI Symbol;Acc:MGI:2444662]
ENSMUSG00000035273	-1.01157	-2.19344	-2.51291	0.025853	0.165011	-3.55788	Hpse	protein_coding	heparanase [Source:MGI Symbol;Acc:MGI:1343124]
ENSMUSG00000092522	-1.00943	-2.70104	-2.60783	0.0215932	0.152025	-3.61681	Gm20389	antisense	predicted gene 20389 [Source:MGI Symbol;Acc:MGI:5141854]
ENSMUSG00000089664	-1.0092	-3.6582	-2.70091	0.0180813	0.139516	-3.76214	Gm12494	pseudogene	predicted gene 12494 [Source:MGI Symbol;Acc:MGI:3702525]
ENSMUSG00000002266	-1.00673	1.87878	-3.61583	0.00310668	0.0604475	-1.52599	Zim1	protein_coding	zinc finger, imprinted 1 [Source:MGI Symbol;Acc:MGI:1341879]
ENSMUSG00000053461	-1.00436	-1.25947	-2.77467	0.0157005	0.130412	-3.15261	Hhipl2	protein_coding	hedgehog interacting protein-like 2 [Source:MGI Symbol;Acc:MGI:1926022]
ENSMUSG00000084381	-1.00233	-2.56035	-2.66017	0.019544	0.143918	-3.48385	AA413626	pseudogene	expressed sequence AA413626 [Source:MGI Symbol;Acc:MGI:3035311]
ENSMUSG00000024295	-1.00226	-2.06585	-2.54985	0.0241065	0.159426	-3.52368	Cyp4f41-ps	pseudogene	cytochrome P450, family 4, subfamily f, polypeptide 41 pseudogene [Source:MGI Symbol;Acc:MGI:1925125]
ENSMUSG00000070101	-1.00119	-0.672567	-2.29105	0.0391925	0.201994	-3.60679	Mir341	miRNA	microRNA 341 [Source:MGI Symbol;Acc:MGI:3619357]
ENSMUSG00000024871	-0.994814	0.534546	-3.25408	0.00623387	0.0837115	-2.20121	Doc2g	protein_coding	double C2, gamma [Source:MGI Symbol;Acc:MGI:1926250]
ENSMUSG00000033847	-0.992399	-2.03368	-2.3298	0.0364662	0.196205	-3.7235	Pla2g4c	protein_coding	phospholipase A2, group IVC (cytosolic, calcium-independent) [Source:MGI Symbol;Acc:MGI:1196403]
ENSMUSG00000029061	-0.992315	-0.174574	-3.29816	0.00572555	0.0801446	-2.27029	Mmp23	protein_coding	matrix metallopeptidase 23 [Source:MGI Symbol;Acc:MGI:1347361]
ENSMUSG00000063415	-0.992208	0.721636	-2.98083	0.0105623	0.107836	-2.58262	Cyp26b1	protein_coding	cytochrome P450, family 26, subfamily b, polypeptide 1 [Source:MGI Symbol;Acc:MGI:2176159]
ENSMUSG00000081497	-0.987315	-2.59187	-2.49272	0.0268588	0.167568	-3.66922	Gm15560	pseudogene	predicted gene 15560 [Source:MGI Symbol;Acc:MGI:3783009]
ENSMUSG00000089827	-0.986244	-2.36807	-2.39709	0.0321552	0.183571	-3.75532	1700023H06Rik	lincRNA	RIKEN cDNA 1700023H06 gene [Source:MGI Symbol;Acc:MGI:1916692]
ENSMUSG00000085664	-0.985539	-1.99996	-2.38307	0.033011	0.186618	-3.64956	4930556N08Rik	lincRNA	RIKEN cDNA 4930556N08 gene [Source:MGI Symbol;Acc:MGI:1923086]
ENSMUSG00000093507	-0.981765	-0.948905	-4.78363	0.000351172	0.022245	-0.877236	Gm20627	processed_transcript	predicted gene 20627 [Source:MGI Symbol;Acc:MGI:5313074]
ENSMUSG00000057751	-0.980213	2.65949	-3.24739	0.00631492	0.0842606	-2.1733	Megf6	protein_coding	multiple EGF-like-domains 6 [Source:MGI Symbol;Acc:MGI:1919351]
ENSMUSG00000029596	-0.980108	0.0215677	-3.41001	0.00461477	0.0727857	-2.16464	Sdsl	protein_coding	serine dehydratase-like [Source:MGI Symbol;Acc:MGI:2182607]
ENSMUSG00000089517	-0.979455	-0.895225	-2.71678	0.0175411	0.137248	-3.12685	SNORD113	snoRNA	Small nucleolar RNA SNORD113/SNORD114 family [Source:RFAM;Acc:RF00181]
ENSMUSG00000043102	-0.972625	-2.98004	-2.51017	0.0259873	0.165462	-3.75233	Qrfp	protein_coding	pyroglutamylated RFamide peptide [Source:MGI Symbol;Acc:MGI:3630329]
ENSMUSG00000053441	-0.972306	-0.772739	-4.185	0.00105541	0.0371758	-1.52416	Adamts19	protein_coding	a disintegrin-like and metallopeptidase (reprolysin type) with thrombospondin type 1 motif, 19 [Source:MGI Symbol;Acc:MGI:2442875]
ENSMUSG00000073672	-0.969819	-0.251515	-3.55944	0.00346175	0.0633759	-2.03564	Rnf223	processed_pseudogene	ring finger 223 [Source:MGI Symbol;Acc:MGI:3588193]
ENSMUSG00000025432	-0.96789	-1.45203	-4.31363	0.000830296	0.0331557	-1.70908	Avil	protein_coding	advillin [Source:MGI Symbol;Acc:MGI:1333798]
ENSMUSG00000070985	-0.967805	-2.86356	-2.61874	0.0211495	0.150352	-3.62054	Acnat1	protein_coding	acyl-coenzyme A amino acid N-acyltransferase 1 [Source:MGI Symbol;Acc:MGI:2140197]
ENSMUSG00000086353	-0.964952	-2.80995	-2.42959	0.0302517	0.178467	-3.78581	Gm13481	lincRNA	predicted gene 13481 [Source:MGI Symbol;Acc:MGI:3651624]
ENSMUSG00000034739	-0.963448	-1.43803	-2.39552	0.0322502	0.183903	-3.56096	Mfrp	protein_coding	membrane-type frizzled-related protein [Source:MGI Symbol;Acc:MGI:2385957]
ENSMUSG00000092844	-0.961656	-2.34368	-2.74907	0.0164898	0.133401	-3.36243	AL592465.1	miRNA
ENSMUSG00000028584	-0.958576	-0.0756941	-2.77209	0.0157785	0.130731	-2.93016	Lrrc38	protein_coding	leucine rich repeat containing 38 [Source:MGI Symbol;Acc:MGI:2442845]
ENSMUSG00000028341	-0.953957	4.97643	-6.64671	1.54796e-05	0.00529164	3.38385	Nr4a3	protein_coding	nuclear receptor subfamily 4, group A, member 3 [Source:MGI Symbol;Acc:MGI:1352457]
ENSMUSG00000026715	-0.9486	-1.99634	-2.53619	0.0247389	0.161667	-3.53591	Serpinc1	protein_coding	serine (or cysteine) peptidase inhibitor, clade C (antithrombin), member 1 [Source:MGI Symbol;Acc:MGI:88095]
ENSMUSG00000019890	-0.948376	4.98366	-4.3317	0.000802898	0.0327552	-0.498866	Nts	protein_coding	neurotensin [Source:MGI Symbol;Acc:MGI:1328351]
ENSMUSG00000004951	-0.947896	1.54697	-5.648	7.77357e-05	0.0113702	1.4234	Hspb1	protein_coding	heat shock protein 1 [Source:MGI Symbol;Acc:MGI:96240]
ENSMUSG00000047220	-0.947519	-1.24941	-3.3289	0.00539581	0.0783528	-2.52674	Ccdc36	protein_coding	coiled-coil domain containing 36 [Source:MGI Symbol;Acc:MGI:3612242]
ENSMUSG00000085186	-0.942705	-1.24364	-2.34324	0.035563	0.193657	-3.57288	Gm14377	antisense	predicted gene 14377 [Source:MGI Symbol;Acc:MGI:3651179]
ENSMUSG00000071192	-0.942302	-1.39349	-3.05277	0.00919411	0.100492	-2.96173	Wfikkn1	protein_coding	WAP, FS, Ig, KU, and NTR-containing protein 1 [Source:MGI Symbol;Acc:MGI:2670967]
ENSMUSG00000028753	-0.940265	2.08822	-2.60871	0.0215569	0.152025	-3.18882	Vwa5b1	protein_coding	von Willebrand factor A domain containing 5B1 [Source:MGI Symbol;Acc:MGI:1922968]
ENSMUSG00000093031	-0.938206	-2.95493	-2.18804	0.0474086	0.22126	-3.93441	Metazoa_SRP	misc_RNA	Metazoan signal recognition particle RNA [Source:RFAM;Acc:RF00017]
ENSMUSG00000092094	-0.936137	-0.729408	-2.94471	0.0113236	0.111587	-2.84929	Zfp804b	protein_coding	zinc finger protein 804B [Source:MGI Symbol;Acc:MGI:2685287]
ENSMUSG00000089296	-0.933422	-2.28038	-2.18931	0.0472977	0.221137	-3.88642	U6	snRNA	U6 spliceosomal RNA [Source:RFAM;Acc:RF00026]
ENSMUSG00000074939	-0.927904	1.66239	-5.65541	7.67719e-05	0.0113702	1.51892	Chrm5	protein_coding	cholinergic receptor, muscarinic 5 [Source:MGI Symbol;Acc:MGI:109248]
ENSMUSG00000078184	-0.922884	-2.21798	-3.10221	0.00835746	0.0962551	-3.04606	B020018G12Rik	protein_coding	RIKEN cDNA B020018G12 gene [Source:MGI Symbol;Acc:MGI:3612447]
ENSMUSG00000093772	-0.921397	-1.72504	-2.24676	0.0425449	0.209835	-3.75988	4931403E22Rik	processed_transcript	RIKEN cDNA 4931403E22 gene [Source:MGI Symbol;Acc:MGI:1918192]
ENSMUSG00000091570	-0.920646	-2.08279	-2.17872	0.0482265	0.222398	-3.86331	Gm7707	pseudogene	predicted gene 7707 [Source:MGI Symbol;Acc:MGI:3646976]
ENSMUSG00000092657	-0.919768	-1.63306	-3.35688	0.00511235	0.0759984	-2.66684	AC122925.1	miRNA
ENSMUSG00000073388	-0.918568	-0.334147	-2.99081	0.010361	0.107095	-2.71672	A330017A19Rik	protein_coding	RIKEN cDNA A330017A19 gene [Source:MGI Symbol;Acc:MGI:3045380]
ENSMUSG00000035262	-0.917087	-0.878859	-2.42002	0.0308009	0.179947	-3.49093	Amh	protein_coding	anti-Mullerian hormone [Source:MGI Symbol;Acc:MGI:88006]
ENSMUSG00000064377	-0.915203	-0.426453	-3.08497	0.00864019	0.0977791	-2.59591	SNORD115	snoRNA	Small nucleolar RNA SNORD115 [Source:RFAM;Acc:RF00105]
ENSMUSG00000031766	-0.913464	-1.9876	-2.93812	0.0114682	0.1119	-3.09538	Slc12a3	protein_coding	solute carrier family 12, member 3 [Source:MGI Symbol;Acc:MGI:108114]
ENSMUSG00000045509	-0.913033	0.763794	-2.55793	0.02374	0.158337	-3.19746	Gpr150	protein_coding	G protein-coupled receptor 150 [Source:MGI Symbol;Acc:MGI:2441872]
ENSMUSG00000075553	-0.912187	-1.97902	-2.85672	0.0134125	0.120548	-3.20979	Gm5464	protein_coding	predicted gene 5464 [Source:MGI Symbol;Acc:MGI:3643060]
ENSMUSG00000049676	-0.911534	-0.337908	-2.93949	0.011438	0.11177	-2.74204	Catsperg1	protein_coding	cation channel, sperm-associated, gamma 1 [Source:MGI Symbol;Acc:MGI:2443617]
ENSMUSG00000021337	-0.910582	-1.1532	-4.27787	0.0008874	0.0337528	-1.49082	Scgn	protein_coding	secretagogin, EF-hand calcium binding protein [Source:MGI Symbol;Acc:MGI:2384873]
ENSMUSG00000045813	-0.908169	-0.936751	-3.39561	0.00474463	0.0735807	-2.38611	Gm9801	processed_pseudogene	predicted gene 9801 [Source:MGI Symbol;Acc:MGI:3647139]
ENSMUSG00000085465	-0.901842	-0.01021	-3.0824	0.0086832	0.0979862	-2.50352	Gm15347	antisense	predicted gene 15347 [Source:MGI Symbol;Acc:MGI:3705310]
ENSMUSG00000090057	-0.901453	-1.87912	-2.33914	0.0358367	0.194578	-3.66546	Gm16333	antisense	predicted gene 16333 [Source:MGI Symbol;Acc:MGI:3840150]
ENSMUSG00000029195	-0.898653	-1.53732	-3.40109	0.00469476	0.0735233	-2.55041	Klb	protein_coding	klotho beta [Source:MGI Symbol;Acc:MGI:1932466]
ENSMUSG00000044814	-0.897804	-2.31403	-2.30473	0.0382085	0.199919	-3.76781	Olfr543	protein_coding	olfactory receptor 543 [Source:MGI Symbol;Acc:MGI:3030377]
ENSMUSG00000042717	-0.897705	-1.63195	-2.78883	0.01528	0.1285	-3.21524	Ppp1r3a	protein_coding	protein phosphatase 1, regulatory (inhibitor) subunit 3A [Source:MGI Symbol;Acc:MGI:2153588]
ENSMUSG00000081915	-0.896714	-1.27281	-3.92049	0.00173735	0.0451461	-1.96989	Gm15174	pseudogene	predicted gene 15174 [Source:MGI Symbol;Acc:MGI:3705654]
ENSMUSG00000089509	-0.895069	0.761745	-3.24139	0.00638843	0.0847029	-2.17511	SNORD113	snoRNA	Small nucleolar RNA SNORD113/SNORD114 family [Source:RFAM;Acc:RF00181]
ENSMUSG00000039676	-0.892087	-0.341484	-2.44729	0.0292611	0.175328	-3.39017	Capsl	protein_coding	calcyphosine-like [Source:MGI Symbol;Acc:MGI:1922818]
ENSMUSG00000086331	-0.891963	-1.66386	-2.39284	0.0324126	0.184403	-3.59834	Gm16310	sense_intronic	predicted gene 16310 [Source:MGI Symbol;Acc:MGI:3826522]
ENSMUSG00000074196	-0.891211	-2.45864	-2.30531	0.0381672	0.199879	-3.83749	Gm6289	protein_coding	predicted gene 6289 [Source:MGI Symbol;Acc:MGI:3643218]
ENSMUSG00000079355	-0.889748	-3.09436	-2.24805	0.0424436	0.209596	-3.92375	Ccrl1	protein_coding	chemokine (C-C motif) receptor-like 1 [Source:MGI Symbol;Acc:MGI:2181676]
ENSMUSG00000072919	-0.889411	0.162857	-3.46017	0.00418981	0.0698079	-1.93046	Noxred1	protein_coding	NADP+ dependent oxidoreductase domain containing 1 [Source:MGI Symbol;Acc:MGI:1918525]
ENSMUSG00000086915	-0.888705	-0.698027	-3.09875	0.00841342	0.0964794	-2.65075	Gm16365	antisense	predicted gene 16365 [Source:MGI Symbol;Acc:MGI:3840143]
ENSMUSG00000097430	-0.887944	-0.456752	-3.55041	0.00352233	0.0638401	-2.00672	AC020973.1	lincRNA
ENSMUSG00000067455	-0.887076	-2.45069	-2.46205	0.0284588	0.172566	-3.74934	Hist1h4j	protein_coding	histone cluster 1, H4j [Source:MGI Symbol;Acc:MGI:2448436]
ENSMUSG00000031786	-0.885861	0.662691	-2.7573	0.016232	0.132729	-2.90837	Ccdc135	protein_coding	coiled-coil domain containing 135 [Source:MGI Symbol;Acc:MGI:2685616]
ENSMUSG00000089886	-0.883329	-1.18146	-3.55409	0.00349748	0.0636773	-2.20926	Gm16184	pseudogene	predicted gene 16184 [Source:MGI Symbol;Acc:MGI:3802154]
ENSMUSG00000050534	-0.883029	-1.0478	-2.40666	0.0315833	0.182229	-3.50771	Htr5b	protein_coding	5-hydroxytryptamine (serotonin) receptor 5B [Source:MGI Symbol;Acc:MGI:96284]
ENSMUSG00000031394	-0.880837	-1.38656	-2.76682	0.0159386	0.131341	-3.13541	Opn1mw	protein_coding	opsin 1 (cone pigments), medium-wave-sensitive (color blindness, deutan) [Source:MGI Symbol;Acc:MGI:1097692]
ENSMUSG00000029135	-0.874568	5.52597	-5.76044	6.43742e-05	0.0108844	1.95554	Fosl2	protein_coding	fos-like antigen 2 [Source:MGI Symbol;Acc:MGI:102858]
ENSMUSG00000021453	-0.87452	2.82815	-3.6324	0.00300953	0.0597722	-1.50736	Gadd45g	protein_coding	growth arrest and DNA-damage-inducible 45 gamma [Source:MGI Symbol;Acc:MGI:1346325]
ENSMUSG00000036422	-0.873915	4.65633	-4.58945	0.000499491	0.0268385	0.0305765	Pcdh8	protein_coding	protocadherin 8 [Source:MGI Symbol;Acc:MGI:1306800]
ENSMUSG00000092785	-0.873125	-1.5681	-2.3825	0.0330467	0.186618	-3.60695	Metazoa_SRP	misc_RNA	Metazoan signal recognition particle RNA [Source:RFAM;Acc:RF00017]
ENSMUSG00000038894	-0.872847	5.3183	-7.8283	2.72463e-06	0.00337633	5.05858	Irs2	protein_coding	insulin receptor substrate 2 [Source:MGI Symbol;Acc:MGI:109334]
ENSMUSG00000001128	-0.87236	2.82614	-3.63847	0.00297471	0.0593954	-1.5158	Cfp	protein_coding	complement factor properdin [Source:MGI Symbol;Acc:MGI:97545]
ENSMUSG00000035946	-0.87001	-1.48987	-2.72974	0.0171113	0.135652	-3.25657	Gsx2	protein_coding	GS homeobox 2 [Source:MGI Symbol;Acc:MGI:95843]
ENSMUSG00000020218	-0.869617	-1.12879	-3.3916	0.00478141	0.0737941	-2.47334	Wif1	protein_coding	Wnt inhibitory factor 1 [Source:MGI Symbol;Acc:MGI:1344332]
ENSMUSG00000014782	-0.868933	2.18771	-3.44009	0.00435494	0.0711247	-1.81936	Plekhg4	protein_coding	pleckstrin homology domain containing, family G (with RhoGef domain) member 4 [Source:MGI Symbol;Acc:MGI:2142544]
ENSMUSG00000027966	-0.868666	4.15688	-2.98477	0.0104824	0.107572	-2.89071	Col11a1	protein_coding	collagen, type XI, alpha 1 [Source:MGI Symbol;Acc:MGI:88446]
ENSMUSG00000077925	-0.867942	-1.68213	-2.28844	0.0393828	0.202137	-3.67991	Mir453	miRNA	microRNA 453 [Source:MGI Symbol;Acc:MGI:3718517]
ENSMUSG00000021647	-0.863092	5.55604	-6.84125	1.14851e-05	0.00431417	3.65948	Cartpt	protein_coding	CART prepropeptide [Source:MGI Symbol;Acc:MGI:1351330]
ENSMUSG00000019232	-0.861837	3.90565	-6.45064	2.10206e-05	0.00604397	3.06512	Agxt2l1	protein_coding	alanine-glyoxylate aminotransferase 2-like 1 [Source:MGI Symbol;Acc:MGI:1919010]
ENSMUSG00000084899	-0.86127	-0.293684	-2.92164	0.0118379	0.11339	-2.7419	Gm15344	processed_transcript	predicted gene 15344 [Source:MGI Symbol;Acc:MGI:3708098]
ENSMUSG00000095545	-0.860001	-2.8137	-2.41957	0.0308269	0.179947	-3.77212	Gm4245	protein_coding	predicted gene 4245 [Source:MGI Symbol;Acc:MGI:3782422]
ENSMUSG00000095677	-0.851672	-1.90893	-2.3088	0.0379206	0.199695	-3.7234	Dynlt1f	protein_coding	dynein light chain Tctex-type 1F [Source:MGI Symbol;Acc:MGI:3780996]
ENSMUSG00000044624	-0.850322	-2.60444	-2.32824	0.0365725	0.19667	-3.76887	Gm4922	protein_coding	predicted gene 4922 [Source:MGI Symbol;Acc:MGI:3644318]
ENSMUSG00000035711	-0.849785	2.2973	-2.83421	0.0140053	0.123032	-2.84695	Dok3	protein_coding	docking protein 3 [Source:MGI Symbol;Acc:MGI:1351490]
ENSMUSG00000067578	-0.846617	3.91286	-7.0193	8.77846e-06	0.00403261	3.90135	Cbln4	protein_coding	cerebellin 4 precursor protein [Source:MGI Symbol;Acc:MGI:2154433]
ENSMUSG00000091166	-0.846352	-1.63196	-2.43269	0.0300758	0.177951	-3.5405	Tstd1	protein_coding	thiosulfate sulfurtransferase (rhodanese)-like domain containing 1 [Source:MGI Symbol;Acc:MGI:3648482]
ENSMUSG00000067389	-0.842445	-2.03463	-2.31545	0.0374542	0.198186	-3.76435	Gm17080	antisense	predicted gene 17080 [Source:MGI Symbol;Acc:MGI:4937907]
ENSMUSG00000026864	-0.841724	8.33645	-11.9544	2.04875e-08	0.000405775	9.78845	Hspa5	protein_coding	heat shock protein 5 [Source:MGI Symbol;Acc:MGI:95835]
ENSMUSG00000039087	-0.839775	6.19518	-4.68613	0.000418885	0.0242135	0.0563487	Rreb1	protein_coding	ras responsive element binding protein 1 [Source:MGI Symbol;Acc:MGI:2443664]
ENSMUSG00000090210	-0.836519	0.903484	-3.15127	0.00760241	0.0927587	-2.30028	Itga10	protein_coding	integrin, alpha 10 [Source:MGI Symbol;Acc:MGI:2153482]
ENSMUSG00000053173	-0.836268	-1.80129	-2.52661	0.0251915	0.162747	-3.52152	Rpl18-ps2	pseudogene	ribosomal protein L18, pseudogene 2 [Source:MGI Symbol;Acc:MGI:3646997]
ENSMUSG00000019734	-0.835521	1.68761	-2.98199	0.0105386	0.107766	-2.56625	Tmc4	protein_coding	transmembrane channel-like gene family 4 [Source:MGI Symbol;Acc:MGI:2669035]
ENSMUSG00000074731	-0.835179	-1.87293	-2.35527	0.034773	0.191513	-3.66294	Zfp345	protein_coding	zinc finger protein 345 [Source:MGI Symbol;Acc:MGI:3652219]
ENSMUSG00000049420	-0.834352	1.92842	-3.28412	0.00588273	0.0812523	-2.07156	Tmem200a	protein_coding	transmembrane protein 200A [Source:MGI Symbol;Acc:MGI:1924470]
ENSMUSG00000024521	-0.834313	-0.476885	-2.91029	0.0120993	0.114387	-2.88382	Pmaip1	protein_coding	phorbol-12-myristate-13-acetate-induced protein 1 [Source:MGI Symbol;Acc:MGI:1930146]
ENSMUSG00000050824	-0.833898	0.599901	-2.89791	0.0123911	0.115734	-2.71673	Sstr5	protein_coding	somatostatin receptor 5 [Source:MGI Symbol;Acc:MGI:894282]
ENSMUSG00000029597	-0.832657	-1.58357	-2.73346	0.0169899	0.135066	-3.28819	Sds	protein_coding	serine dehydratase [Source:MGI Symbol;Acc:MGI:98270]
ENSMUSG00000082104	-0.832013	-1.67722	-2.46313	0.028401	0.17252	-3.51131	Gm15933	pseudogene	predicted gene 15933 [Source:MGI Symbol;Acc:MGI:3801767]
ENSMUSG00000030981	-0.831303	-2.24649	-2.28573	0.0395819	0.202579	-3.76002	Mmp21	protein_coding	matrix metallopeptidase 21 [Source:MGI Symbol;Acc:MGI:2664387]
ENSMUSG00000018844	-0.831276	1.07449	-3.51422	0.00377604	0.0662964	-1.72444	Fndc8	protein_coding	fibronectin type III domain containing 8 [Source:MGI Symbol;Acc:MGI:1926169]
ENSMUSG00000091742	-0.830604	-1.49299	-2.87075	0.0130556	0.119013	-3.08413	Gm5093	protein_coding	predicted gene 5093 [Source:MGI Symbol;Acc:MGI:3644404]
ENSMUSG00000086047	-0.830559	-0.612474	-2.58527	0.0225393	0.154472	-3.21863	9530046B11Rik	lincRNA	RIKEN cDNA 9530046B11 gene [Source:MGI Symbol;Acc:MGI:1925671]
ENSMUSG00000085941	-0.82952	-1.15777	-2.66378	0.0194099	0.143585	-3.24938	Gm11201	antisense	predicted gene 11201 [Source:MGI Symbol;Acc:MGI:3649951]
ENSMUSG00000048416	-0.824859	-0.430741	-2.45521	0.0288281	0.174048	-3.39088	Mlf1	protein_coding	myeloid leukemia factor 1 [Source:MGI Symbol;Acc:MGI:1341819]
ENSMUSG00000082786	-0.823834	-2.3053	-2.55487	0.023878	0.158735	-3.55326	Gm14489	pseudogene	predicted gene 14489 [Source:MGI Symbol;Acc:MGI:3649726]
ENSMUSG00000071550	-0.823795	3.05723	-3.77126	0.00230767	0.0514577	-1.30399	Wdr52	protein_coding	WD repeat domain 52 [Source:MGI Symbol;Acc:MGI:1277238]
ENSMUSG00000002831	-0.823236	2.2943	-3.14986	0.00762304	0.0928171	-2.30238	Plin4	protein_coding	perilipin 4 [Source:MGI Symbol;Acc:MGI:1929709]
ENSMUSG00000026387	-0.823065	-1.03874	-3.10827	0.00826034	0.0958716	-2.7483	Sctr	protein_coding	secretin receptor [Source:MGI Symbol;Acc:MGI:2441720]
ENSMUSG00000034563	-0.819758	-0.0970602	-2.9096	0.0121155	0.114387	-2.7422	Ccpg1	protein_coding	cell cycle progression 1 [Source:MGI Symbol;Acc:MGI:1196419]
ENSMUSG00000086967	-0.81666	-1.44122	-2.63985	0.0203162	0.147206	-3.32313	4930566F21Rik	lincRNA	RIKEN cDNA 4930566F21 gene [Source:MGI Symbol;Acc:MGI:1923094]
ENSMUSG00000089820	-0.814019	-1.2566	-2.57471	0.0229959	0.156251	-3.32633	Gm15775	antisense	predicted gene 15775 [Source:MGI Symbol;Acc:MGI:3783216]
ENSMUSG00000092893	-0.812164	-1.80023	-2.17892	0.0482093	0.222398	-3.81878	Metazoa_SRP	misc_RNA	Metazoan signal recognition particle RNA [Source:RFAM;Acc:RF00017]
ENSMUSG00000018986	-0.81179	-1.81808	-2.63052	0.0206803	0.148664	-3.39329	Slfn3	protein_coding	schlafen 3 [Source:MGI Symbol;Acc:MGI:1329005]
ENSMUSG00000036864	-0.810007	1.56104	-5.01089	0.000233937	0.0179577	0.568685	BC053749	protein_coding	cDNA sequence BC053749 [Source:MGI Symbol;Acc:MGI:2681861]
ENSMUSG00000092035	-0.809339	7.93507	-4.65318	0.000444718	0.0249786	-0.0787615	Peg10	protein_coding	paternally expressed 10 [Source:MGI Symbol;Acc:MGI:2157785]
ENSMUSG00000037868	-0.807019	3.04571	-4.18369	0.001058	0.0371758	-0.580932	Egr2	protein_coding	early growth response 2 [Source:MGI Symbol;Acc:MGI:95296]
ENSMUSG00000032511	-0.803828	3.60088	-3.35689	0.00511233	0.0759984	-2.0674	Scn5a	protein_coding	sodium channel, voltage-gated, type V, alpha [Source:MGI Symbol;Acc:MGI:98251]
ENSMUSG00000049796	-0.803337	1.38724	-2.2422	0.0429053	0.210465	-3.72074	Crh	protein_coding	corticotropin releasing hormone [Source:MGI Symbol;Acc:MGI:88496]
ENSMUSG00000091947	-0.80168	-2.02254	-2.66142	0.0194976	0.143816	-3.40536	6530401F13Rik	lincRNA	RIKEN cDNA 6530401F13 gene [Source:MGI Symbol;Acc:MGI:1923491]
ENSMUSG00000028294	-0.801471	1.15278	-3.96033	0.00161104	0.0438163	-1.02887	1700003M02Rik	protein_coding	RIKEN cDNA 1700003M02 gene [Source:MGI Symbol;Acc:MGI:1916579]
ENSMUSG00000062393	-0.800567	3.30363	-3.71345	0.002577	0.0543555	-1.43214	Dgkk	protein_coding	diacylglycerol kinase kappa [Source:MGI Symbol;Acc:MGI:3580254]
ENSMUSG00000090942	-0.799057	-1.32078	-2.51933	0.0255413	0.164151	-3.4092	F830016B08Rik	protein_coding	RIKEN cDNA F830016B08 gene [Source:MGI Symbol;Acc:MGI:3588218]
ENSMUSG00000084022	-0.798418	-2.58798	-2.24007	0.0430746	0.210734	-3.84417	Gm16459	pseudogene	predicted gene 16459 [Source:MGI Symbol;Acc:MGI:3644110]
ENSMUSG00000070271	-0.796596	-2.08049	-2.73168	0.017048	0.135365	-3.36495	Gm13268	pseudogene	predicted gene 13268 [Source:MGI Symbol;Acc:MGI:3651947]
ENSMUSG00000028214	-0.796399	1.13366	-6.44111	2.13385e-05	0.00604397	2.31822	Gem	protein_coding	GTP binding protein (gene overexpressed in skeletal muscle) [Source:MGI Symbol;Acc:MGI:99844]
ENSMUSG00000026100	-0.795673	-1.05173	-3.27997	0.00593003	0.0814261	-2.49595	Mstn	protein_coding	myostatin [Source:MGI Symbol;Acc:MGI:95691]
ENSMUSG00000027196	-0.794869	-1.00871	-3.20156	0.00689895	0.0877956	-2.52121	4921507L20Rik	lincRNA	RIKEN cDNA 4921507L20 gene [Source:MGI Symbol;Acc:MGI:1918102]
ENSMUSG00000093637	-0.790723	-1.24595	-2.16307	0.0496306	0.225335	-3.76593	Gm20636	antisense	predicted gene 20636 [Source:MGI Symbol;Acc:MGI:5313083]
ENSMUSG00000030708	-0.787139	-0.853314	-2.43045	0.0302028	0.178436	-3.43545	Dnajb13	protein_coding	DnaJ (Hsp40) related, subfamily B, member 13 [Source:MGI Symbol;Acc:MGI:1916637]
ENSMUSG00000028167	-0.786964	-0.0250101	-3.98518	0.00153707	0.0426828	-1.36217	Bdh2	protein_coding	3-hydroxybutyrate dehydrogenase, type 2 [Source:MGI Symbol;Acc:MGI:1917022]
ENSMUSG00000042386	-0.786778	-1.12155	-2.92176	0.0118352	0.11339	-2.95704	Tex13	protein_coding	testis expressed gene 13 [Source:MGI Symbol;Acc:MGI:1890544]
ENSMUSG00000086986	-0.785834	-1.30964	-2.86355	0.0132375	0.11983	-3.04771	Gm12103	pseudogene	predicted gene 12103 [Source:MGI Symbol;Acc:MGI:3651382]
ENSMUSG00000075302	-0.785825	-0.409711	-2.71344	0.0176533	0.137584	-3.06784	4933404M02Rik	protein_coding	RIKEN cDNA 4933404M02 gene [Source:MGI Symbol;Acc:MGI:1913998]
ENSMUSG00000085376	-0.78579	-1.11899	-3.25401	0.00623467	0.0837115	-2.5439	Gm14508	antisense	predicted gene 14508 [Source:MGI Symbol;Acc:MGI:3705279]
ENSMUSG00000034063	-0.785084	-2.77783	-2.24764	0.0424761	0.209652	-3.85601	4930590J08Rik	protein_coding	RIKEN cDNA 4930590J08 gene [Source:MGI Symbol;Acc:MGI:2685917]
ENSMUSG00000073125	-0.78491	0.77625	-3.50153	0.00386929	0.0669195	-1.78344	Xlr3b	protein_coding	X-linked lymphocyte-regulated 3B [Source:MGI Symbol;Acc:MGI:109505]
ENSMUSG00000096991	-0.783772	-0.257055	-2.40993	0.0313898	0.181672	-3.41801	AC153516.1	lincRNA
ENSMUSG00000064845	-0.781883	-2.17239	-2.24295	0.0428455	0.210349	-3.81682	U6	snRNA	U6 spliceosomal RNA [Source:RFAM;Acc:RF00026]
ENSMUSG00000031340	-0.781609	0.495878	-2.6456	0.0200945	0.14626	-3.0737	Gabre	protein_coding	gamma-aminobutyric acid (GABA) A receptor, subunit epsilon [Source:MGI Symbol;Acc:MGI:1330235]
ENSMUSG00000026628	-0.780738	-0.396492	-3.64743	0.00292411	0.0588798	-1.82476	Atf3	protein_coding	activating transcription factor 3 [Source:MGI Symbol;Acc:MGI:109384]
ENSMUSG00000087306	-0.780293	0.622836	-2.82957	0.0141308	0.123827	-2.8052	A230004M16Rik	lincRNA	RIKEN cDNA A230004M16 gene [Source:MGI Symbol;Acc:MGI:2445050]
ENSMUSG00000085702	-0.778921	-2.38932	-2.29187	0.0391328	0.201986	-3.80224	Gm16722	antisense	predicted gene, 16722 [Source:MGI Symbol;Acc:MGI:4439646]
ENSMUSG00000085521	-0.778799	-1.66656	-2.31824	0.0372599	0.19811	-3.68448	4930526A20Rik	pseudogene	RIKEN cDNA 4930526A20 gene [Source:MGI Symbol;Acc:MGI:3612449]
ENSMUSG00000093059	-0.778458	-1.35408	-3.13322	0.00787193	0.0935712	-2.75543	Metazoa_SRP	misc_RNA	Metazoan signal recognition particle RNA [Source:RFAM;Acc:RF00017]
ENSMUSG00000050138	-0.777685	0.182342	-2.87494	0.0129509	0.118518	-2.81454	Kcnk12	protein_coding	potassium channel, subfamily K, member 12 [Source:MGI Symbol;Acc:MGI:2684043]
ENSMUSG00000060862	-0.777092	3.8797	-6.40674	2.25274e-05	0.00611849	3.01172	Zbtb40	protein_coding	zinc finger and BTB domain containing 40 [Source:MGI Symbol;Acc:MGI:2682254]
ENSMUSG00000003545	-0.775763	4.06689	-6.09158	3.73188e-05	0.00840818	2.54568	Fosb	protein_coding	FBJ osteosarcoma oncogene B [Source:MGI Symbol;Acc:MGI:95575]
ENSMUSG00000015702	-0.775686	-0.543993	-2.34376	0.0355285	0.193576	-3.51033	Anxa9	protein_coding	annexin A9 [Source:MGI Symbol;Acc:MGI:1923711]
ENSMUSG00000092325	-0.775397	-0.870077	-3.02676	0.00966708	0.103342	-2.7757	Gm18284	pseudogene	predicted gene, 18284 [Source:MGI Symbol;Acc:MGI:5010469]
ENSMUSG00000031893	-0.774922	-0.793592	-2.34386	0.0355222	0.193576	-3.55099	Tsnaxip1	protein_coding	translin-associated factor X (Tsnax) interacting protein 1 [Source:MGI Symbol;Acc:MGI:1919486]
ENSMUSG00000057836	-0.771691	-0.375984	-2.86291	0.013254	0.11983	-2.8474	Xlr3a	protein_coding	X-linked lymphocyte-regulated 3A [Source:MGI Symbol;Acc:MGI:109506]
ENSMUSG00000085214	-0.771005	-0.821108	-2.75304	0.0163651	0.13311	-3.04193	0610005C13Rik	lincRNA	RIKEN cDNA 0610005C13 gene [Source:MGI Symbol;Acc:MGI:1918911]
ENSMUSG00000046470	-0.770794	1.18739	-4.74269	0.0003781	0.0227406	0.0423626	Sox18	protein_coding	SRY-box containing gene 18 [Source:MGI Symbol;Acc:MGI:103559]
ENSMUSG00000083579	-0.770665	-1.66509	-2.18904	0.0473211	0.221137	-3.79187	Gm15538	pseudogene	predicted gene 15538 [Source:MGI Symbol;Acc:MGI:3782986]
ENSMUSG00000085663	-0.770612	-3.12468	-2.49774	0.0266055	0.166827	-3.69943	Gm15718	antisense	predicted gene 15718 [Source:MGI Symbol;Acc:MGI:3783160]
ENSMUSG00000024440	-0.7679	-1.91756	-2.64728	0.0200304	0.145956	-3.31135	Pcdh12	protein_coding	protocadherin 12 [Source:MGI Symbol;Acc:MGI:1855700]
ENSMUSG00000097311	-0.764985	1.41192	-3.32995	0.00538496	0.0783198	-1.99619	mmu-mir-137	lincRNA	mmu-mir-137 [Source:miRBase;Acc:MI0000163]
ENSMUSG00000085609	-0.764562	1.93152	-3.3954	0.00474655	0.0735807	-1.89187	1700016P03Rik	lincRNA	RIKEN cDNA 1700016P03 gene [Source:MGI Symbol;Acc:MGI:1922792]
ENSMUSG00000090546	-0.76417	5.26896	-3.81423	0.00212615	0.0498287	-1.48445	Cdr1	protein_coding	cerebellar degeneration related antigen 1 [Source:MGI Symbol;Acc:MGI:88359]
ENSMUSG00000031145	-0.763368	-0.617299	-2.77609	0.0156578	0.130231	-3.00216	Prickle3	protein_coding	prickle homolog 3 (Drosophila) [Source:MGI Symbol;Acc:MGI:1859635]
ENSMUSG00000070357	-0.763333	-0.0815227	-2.16772	0.0492098	0.224484	-3.72667	E030019B06Rik	protein_coding	RIKEN cDNA E030019B06 gene [Source:MGI Symbol;Acc:MGI:2685016]
ENSMUSG00000093886	-0.762962	-2.35297	-2.25768	0.0416944	0.207812	-3.85081	AL627228.1	miRNA
ENSMUSG00000026831	-0.760416	0.290802	-2.49289	0.0268503	0.167568	-3.29202	1700007K13Rik	protein_coding	RIKEN cDNA 1700007K13 gene [Source:MGI Symbol;Acc:MGI:1916577]
ENSMUSG00000096990	-0.759165	-1.8563	-2.33674	0.0359974	0.195165	-3.66439	AC120378.1	lincRNA
ENSMUSG00000073906	-0.756726	-1.35732	-2.31824	0.0372599	0.19811	-3.61264	Olfr692	protein_coding	olfactory receptor 692 [Source:MGI Symbol;Acc:MGI:3030526]
ENSMUSG00000037795	-0.755972	5.04738	-7.24457	6.28518e-06	0.00399676	4.25397	N4bp2	protein_coding	NEDD4 binding protein 2 [Source:MGI Symbol;Acc:MGI:2684414]
ENSMUSG00000067702	-0.755248	-1.27229	-2.28906	0.0393373	0.202132	-3.65543	Tuba3a	protein_coding	tubulin, alpha 3A [Source:MGI Symbol;Acc:MGI:1095406]
ENSMUSG00000094724	-0.751544	0.800219	-5.41889	0.000114787	0.0126438	0.84423	Rnaset2b	protein_coding	ribonuclease T2B [Source:MGI Symbol;Acc:MGI:3702087]
ENSMUSG00000084917	-0.750441	0.412441	-3.80358	0.00216973	0.0501016	-1.39591	Gm17477	lincRNA	predicted gene, 17477 [Source:MGI Symbol;Acc:MGI:4937111]
ENSMUSG00000085274	-0.748447	-0.812234	-2.53502	0.0247936	0.1617	-3.31304	BC046401	lincRNA	cDNA sequence BC046401 [Source:MGI Symbol;Acc:MGI:2683561]
ENSMUSG00000060735	-0.746877	0.404696	-3.08398	0.00865672	0.0978546	-2.47996	Rxfp3	protein_coding	relaxin family peptide receptor 3 [Source:MGI Symbol;Acc:MGI:2441827]
ENSMUSG00000056174	-0.745626	0.256077	-2.4733	0.0278614	0.170865	-3.32638	Col8a2	protein_coding	collagen, type VIII, alpha 2 [Source:MGI Symbol;Acc:MGI:88464]
ENSMUSG00000027579	-0.744662	-1.69335	-2.60427	0.0217396	0.152201	-3.40787	Srms	protein_coding	src-related kinase lacking C-terminal regulatory tyrosine and N-terminal myristylation sites [Source:MGI Symbol;Acc:MGI:101865]
ENSMUSG00000015093	-0.744384	0.252382	-3.3094	0.00560272	0.0797795	-2.14577	Clic3	protein_coding	chloride intracellular channel 3 [Source:MGI Symbol;Acc:MGI:1916704]
ENSMUSG00000017897	-0.742851	0.996133	-3.94684	0.00165273	0.0440448	-1.08891	Eya2	protein_coding	eyes absent 2 homolog (Drosophila) [Source:MGI Symbol;Acc:MGI:109341]
ENSMUSG00000028979	-0.742254	-0.510932	-2.86574	0.013182	0.119616	-2.85328	Masp2	protein_coding	mannan-binding lectin serine peptidase 2 [Source:MGI Symbol;Acc:MGI:1330832]
ENSMUSG00000027412	-0.742205	-0.300407	-3.15849	0.00749707	0.0922685	-2.45956	Lpin3	protein_coding	lipin 3 [Source:MGI Symbol;Acc:MGI:1891342]
ENSMUSG00000049160	-0.741899	0.289766	-2.98155	0.0105476	0.107766	-2.59949	4930469G21Rik	antisense	RIKEN cDNA 4930469G21 gene [Source:MGI Symbol;Acc:MGI:1922183]
ENSMUSG00000077212	-0.7416	-1.26399	-2.74197	0.0167156	0.133961	-3.19971	Snord69	snoRNA	small nucleolar RNA, C/D box 69 [Source:MGI Symbol;Acc:MGI:3819551]
ENSMUSG00000086935	-0.740183	-2.06794	-2.25573	0.0418453	0.208046	-3.75864	Gm15956	antisense	predicted gene 15956 [Source:MGI Symbol;Acc:MGI:3801856]
ENSMUSG00000021553	-0.739824	-0.580655	-3.21854	0.00667651	0.0867612	-2.46008	Slc28a3	protein_coding	solute carrier family 28 (sodium-coupled nucleoside transporter), member 3 [Source:MGI Symbol;Acc:MGI:2137361]
ENSMUSG00000079465	-0.739406	-1.1726	-3.00028	0.0101735	0.10595	-2.8794	Col4a3	protein_coding	collagen, type IV, alpha 3 [Source:MGI Symbol;Acc:MGI:104688]
ENSMUSG00000080406	-0.739184	0.472201	-3.14553	0.0076871	0.0928171	-2.3439	Mir1188	miRNA	microRNA 1188 [Source:MGI Symbol;Acc:MGI:3783362]
ENSMUSG00000041673	-0.735487	0.105388	-5.18755	0.000171401	0.0159119	0.24545	Lrrc18	protein_coding	leucine rich repeat containing 18 [Source:MGI Symbol;Acc:MGI:1914830]
ENSMUSG00000006445	-0.734096	0.458829	-4.27686	0.000889074	0.0337528	-0.790025	Epha2	protein_coding	Eph receptor A2 [Source:MGI Symbol;Acc:MGI:95278]
ENSMUSG00000023968	-0.733145	0.560544	-3.98313	0.00154302	0.0427284	-1.1095	Crip3	protein_coding	cysteine-rich protein 3 [Source:MGI Symbol;Acc:MGI:2152434]
ENSMUSG00000072572	-0.732437	3.27245	-3.11839	0.0081005	0.0949131	-2.50072	Slc39a2	protein_coding	solute carrier family 39 (zinc transporter), member 2 [Source:MGI Symbol;Acc:MGI:2684326]
ENSMUSG00000072662	-0.730334	-0.661097	-3.81821	0.00211012	0.0495116	-1.80861	Gm5887	protein_coding	predicted gene 5887 [Source:MGI Symbol;Acc:MGI:3645619]
ENSMUSG00000078588	-0.726458	-2.10123	-2.50669	0.0261588	0.16588	-3.57219	Ccdc24	protein_coding	coiled-coil domain containing 24 [Source:MGI Symbol;Acc:MGI:2685874]
ENSMUSG00000005640	-0.725438	-0.169943	-2.69864	0.01816	0.139833	-3.02843	Insrr	protein_coding	insulin receptor-related receptor [Source:MGI Symbol;Acc:MGI:1346037]
ENSMUSG00000090108	-0.725211	-0.102665	-2.53438	0.0248236	0.1617	-3.24871	Gm15717	antisense	predicted gene 15717 [Source:MGI Symbol;Acc:MGI:3783159]
ENSMUSG00000075270	-0.724248	2.51623	-3.5812	0.00332012	0.0619551	-1.6091	Pde11a	protein_coding	phosphodiesterase 11A [Source:MGI Symbol;Acc:MGI:3036251]
ENSMUSG00000085828	-0.723357	0.223546	-3.10401	0.00832856	0.096063	-2.43141	Gm15612	lincRNA	predicted gene 15612 [Source:MGI Symbol;Acc:MGI:3641714]
ENSMUSG00000047428	-0.721984	3.79099	-2.57208	0.0231111	0.156546	-3.50923	Dlk2	protein_coding	delta-like 2 homolog (Drosophila) [Source:MGI Symbol;Acc:MGI:2146838]
ENSMUSG00000091345	-0.721552	1.69255	-2.62156	0.0210363	0.149977	-3.15233	Col6a5	protein_coding	collagen, type VI, alpha 5 [Source:MGI Symbol;Acc:MGI:3648134]
ENSMUSG00000084372	-0.721117	-0.861981	-2.27966	0.0400302	0.203523	-3.61477	Gm13988	pseudogene	predicted gene 13988 [Source:MGI Symbol;Acc:MGI:3651685]
ENSMUSG00000052854	-0.720888	-0.829358	-2.18222	0.0479178	0.221905	-3.73083	Nrk	protein_coding	Nik related kinase [Source:MGI Symbol;Acc:MGI:1351326]
ENSMUSG00000021611	-0.720795	0.184063	-3.09463	0.00848064	0.0968627	-2.45422	Tert	protein_coding	telomerase reverse transcriptase [Source:MGI Symbol;Acc:MGI:1202709]
ENSMUSG00000032514	-0.720661	1.23877	-2.46837	0.0281215	0.171611	-3.34619	Ttc21a	protein_coding	tetratricopeptide repeat domain 21A [Source:MGI Symbol;Acc:MGI:1921302]
ENSMUSG00000023964	-0.720585	3.02944	-2.69336	0.0183441	0.140482	-3.24816	Calcr	protein_coding	calcitonin receptor [Source:MGI Symbol;Acc:MGI:101950]
ENSMUSG00000092622	-0.719907	-0.596869	-2.54219	0.024459	0.160579	-3.27809	Khdc3	protein_coding	KH domain containing 3, subcortical maternal complex member [Source:MGI Symbol;Acc:MGI:1914241]
ENSMUSG00000074404	-0.719556	-2.13728	-2.26783	0.0409179	0.2057	-3.78563	Gm1698	lincRNA	predicted gene 1698 [Source:MGI Symbol;Acc:MGI:2686544]
ENSMUSG00000089636	-0.719333	-2.1716	-2.27883	0.0400917	0.203695	-3.76576	1700058P15Rik	antisense	RIKEN cDNA 1700058P15 gene [Source:MGI Symbol;Acc:MGI:1920627]
ENSMUSG00000094551	-0.719268	-1.30616	-2.80765	0.014738	0.126388	-3.10262	U6	snRNA	U6 spliceosomal RNA [Source:RFAM;Acc:RF00026]
ENSMUSG00000020439	-0.717755	1.56323	-4.57068	0.000516922	0.0271138	-0.0727245	Smtn	protein_coding	smoothelin [Source:MGI Symbol;Acc:MGI:1354727]
ENSMUSG00000035279	-0.716614	1.16285	-3.17318	0.00728757	0.0907605	-2.25463	Ssc5d	protein_coding	scavenger receptor cysteine rich domain containing (5 domains) [Source:MGI Symbol;Acc:MGI:3606211]
ENSMUSG00000066090	-0.715037	-0.968998	-2.41364	0.0311718	0.18098	-3.47715	Insl5	protein_coding	insulin-like 5 [Source:MGI Symbol;Acc:MGI:1346085]
ENSMUSG00000036036	-0.713597	2.28863	-2.99108	0.0103557	0.107095	-2.60444	Zfp57	protein_coding	zinc finger protein 57 [Source:MGI Symbol;Acc:MGI:99204]
ENSMUSG00000042353	-0.713428	0.484485	-2.35167	0.0350078	0.192005	-3.4882	Frem3	protein_coding	Fras1 related extracellular matrix protein 3 [Source:MGI Symbol;Acc:MGI:2685641]
ENSMUSG00000025823	-0.712832	5.69444	-9.28125	4.04123e-07	0.00147786	6.89974	Pdia4	protein_coding	protein disulfide isomerase associated 4 [Source:MGI Symbol;Acc:MGI:104864]
ENSMUSG00000097167	-0.711461	-0.681132	-2.52893	0.0250811	0.162385	-3.29603	AC140190.1	lincRNA
ENSMUSG00000032034	-0.709647	0.498474	-3.26398	0.00611591	0.0829413	-2.15024	Kcnj5	protein_coding	potassium inwardly-rectifying channel, subfamily J, member 5 [Source:MGI Symbol;Acc:MGI:104755]
ENSMUSG00000040055	-0.709342	4.57924	-7.50993	4.27574e-06	0.00340546	4.60823	Gjb6	protein_coding	gap junction protein, beta 6 [Source:MGI Symbol;Acc:MGI:107588]
ENSMUSG00000096768	-0.706936	2.97331	-2.16703	0.0492715	0.224648	-3.96271	ERDR1	protein_coding	erythroid differentiation regulator 1 [Source:RefSeq peptide;Acc:NP_579940]
ENSMUSG00000081291	-0.705774	1.97504	-3.83005	0.00206305	0.0489702	-1.16444	Gm14738	pseudogene	predicted gene 14738 [Source:MGI Symbol;Acc:MGI:3705400]
ENSMUSG00000045036	-0.705093	-1.47585	-2.35389	0.034863	0.191814	-3.62726	Tmem232	protein_coding	transmembrane protein 232 [Source:MGI Symbol;Acc:MGI:2685786]
ENSMUSG00000044177	-0.7006	-1.44217	-2.71875	0.0174749	0.137055	-3.21396	Wfikkn2	protein_coding	WAP, follistatin/kazal, immunoglobulin, kunitz and netrin domain containing 2 [Source:MGI Symbol;Acc:MGI:2669209]
ENSMUSG00000089989	-0.69794	1.28255	-2.55516	0.0238652	0.158735	-3.23746	Flt3l	protein_coding	FMS-like tyrosine kinase 3 ligand [Source:MGI Symbol;Acc:MGI:95560]
ENSMUSG00000026601	-0.697641	-1.06027	-2.56272	0.0235255	0.157794	-3.30604	Axdnd1	protein_coding	axonemal dynein light chain domain containing 1 [Source:MGI Symbol;Acc:MGI:1924602]
ENSMUSG00000011154	-0.697475	0.0118438	-2.75361	0.016347	0.13311	-2.9511	1700026D08Rik	protein_coding	RIKEN cDNA 1700026D08 gene [Source:MGI Symbol;Acc:MGI:1922806]
ENSMUSG00000063683	-0.696804	-2.10964	-2.35872	0.0345496	0.190895	-3.68498	Glyat	protein_coding	glycine-N-acyltransferase [Source:MGI Symbol;Acc:MGI:2147502]
ENSMUSG00000037405	-0.696558	0.331304	-2.74557	0.0166009	0.13369	-2.93399	Icam1	protein_coding	intercellular adhesion molecule 1 [Source:MGI Symbol;Acc:MGI:96392]
ENSMUSG00000024136	-0.696215	1.66943	-2.53977	0.0245717	0.160999	-3.29664	Dnase1l2	protein_coding	deoxyribonuclease 1-like 2 [Source:MGI Symbol;Acc:MGI:1913955]
ENSMUSG00000049892	-0.695825	2.6126	-3.65257	0.00289547	0.0585801	-1.46392	Rasd1	protein_coding	RAS, dexamethasone-induced 1 [Source:MGI Symbol;Acc:MGI:1270848]
ENSMUSG00000097335	-0.695582	-0.749774	-2.29993	0.0385508	0.200668	-3.57663	AL591113.1	lincRNA
ENSMUSG00000079470	-0.694294	3.25071	-5.75669	6.4778e-05	0.0108844	2.0119	Utp14b	protein_coding	UTP14, U3 small nucleolar ribonucleoprotein, homolog B (yeast) [Source:MGI Symbol;Acc:MGI:2445092]
ENSMUSG00000022429	-0.692312	0.110912	-2.70187	0.0180481	0.139454	-3.00689	Dmc1	protein_coding	DMC1 dosage suppressor of mck1 homolog, meiosis-specific homologous recombination [Source:MGI Symbol;Acc:MGI:105393]
ENSMUSG00000083902	-0.692051	-0.375763	-2.82494	0.014257	0.124269	-2.88644	Gm15975	pseudogene	predicted gene 15975 [Source:MGI Symbol;Acc:MGI:3801944]
ENSMUSG00000097358	-0.689854	-0.886716	-2.31742	0.0373166	0.198172	-3.57827	AC108833.1	lincRNA
ENSMUSG00000079489	-0.689707	-0.67847	-2.9855	0.0104676	0.107564	-2.74491	C030013D06Rik	sense_intronic	RIKEN cDNA C030013D06 gene [Source:MGI Symbol;Acc:MGI:1924626]
ENSMUSG00000030004	-0.68951	0.281735	-4.02665	0.00142125	0.041562	-1.16504	Nat8	protein_coding	N-acetyltransferase 8 (GCN5-related, putative) [Source:MGI Symbol;Acc:MGI:1915646]
ENSMUSG00000027070	-0.687938	-0.145199	-2.47293	0.0278808	0.170866	-3.35421	Lrp2	protein_coding	low density lipoprotein receptor-related protein 2 [Source:MGI Symbol;Acc:MGI:95794]
ENSMUSG00000085958	-0.685768	-2.50403	-2.18423	0.0477413	0.22172	-3.87123	A930019D19Rik	antisense	RIKEN cDNA A930019D19 gene [Source:MGI Symbol;Acc:MGI:1925056]
ENSMUSG00000073274	-0.684317	-1.11038	-3.38365	0.00485521	0.0744822	-2.42272	Gm14636	lincRNA	predicted gene 14636 [Source:MGI Symbol;Acc:MGI:3641976]
ENSMUSG00000030895	-0.683154	-1.93416	-2.25554	0.0418595	0.208046	-3.73992	Hpx	protein_coding	hemopexin [Source:MGI Symbol;Acc:MGI:105112]
ENSMUSG00000030110	-0.676581	2.45127	-2.38253	0.0330447	0.186618	-3.59705	Ret	protein_coding	ret proto-oncogene [Source:MGI Symbol;Acc:MGI:97902]
ENSMUSG00000047344	-0.676375	2.66223	-6.25129	2.88464e-05	0.0073616	2.62071	Lancl3	protein_coding	LanC lantibiotic synthetase component C-like 3 (bacterial) [Source:MGI Symbol;Acc:MGI:2443335]
ENSMUSG00000026475	-0.674628	3.0844	-5.39461	0.000119679	0.0128961	1.4328	Rgs16	protein_coding	regulator of G-protein signaling 16 [Source:MGI Symbol;Acc:MGI:108407]
ENSMUSG00000026322	-0.672845	3.64947	-3.54878	0.00353337	0.0639199	-1.79913	Htr4	protein_coding	5 hydroxytryptamine (serotonin) receptor 4 [Source:MGI Symbol;Acc:MGI:109246]
ENSMUSG00000081187	-0.671082	-0.597829	-2.34377	0.0355281	0.193576	-3.5213	3110067C02Rik	pseudogene	RIKEN cDNA 3110067C02 gene [Source:MGI Symbol;Acc:MGI:1920452]
ENSMUSG00000020251	-0.671009	2.75126	-4.54119	0.000545591	0.0276919	0.0363023	Glt8d2	protein_coding	glycosyltransferase 8 domain containing 2 [Source:MGI Symbol;Acc:MGI:1922032]
ENSMUSG00000097246	-0.670794	0.17796	-2.51787	0.0256116	0.164231	-3.25609	AC149052.1	lincRNA
ENSMUSG00000026875	-0.670506	-0.16853	-2.22348	0.0444139	0.214309	-3.6558	Traf1	protein_coding	TNF receptor-associated factor 1 [Source:MGI Symbol;Acc:MGI:101836]
ENSMUSG00000072974	-0.670474	-1.36323	-2.2762	0.040288	0.204242	-3.65241	Gm4787	protein_coding	predicted gene 4787 [Source:MGI Symbol;Acc:MGI:3646380]
ENSMUSG00000089199	-0.668241	-0.646795	-2.56624	0.0233686	0.157381	-3.25153	U6	snRNA	U6 spliceosomal RNA [Source:RFAM;Acc:RF00026]
ENSMUSG00000093166	-0.667549	-1.05545	-2.25632	0.0417994	0.208021	-3.66079	Metazoa_SRP	misc_RNA	Metazoan signal recognition particle RNA [Source:RFAM;Acc:RF00017]
ENSMUSG00000051149	-0.667482	-0.390923	-2.40233	0.0318408	0.182882	-3.44677	Adnp	protein_coding	activity-dependent neuroprotective protein [Source:MGI Symbol;Acc:MGI:1338758]
ENSMUSG00000038257	-0.665629	1.25081	-2.80616	0.0147803	0.126424	-2.83089	Glra3	protein_coding	glycine receptor, alpha 3 subunit [Source:MGI Symbol;Acc:MGI:95749]
ENSMUSG00000020288	-0.66421	3.56916	-6.43202	2.16463e-05	0.00604479	3.03495	Ahsa2	protein_coding	AHA1, activator of heat shock protein ATPase 2 [Source:MGI Symbol;Acc:MGI:1916133]
ENSMUSG00000024658	-0.663878	0.411959	-3.40999	0.0046149	0.0727857	-1.96721	Gm9750	lincRNA	predicted gene 9750 [Source:MGI Symbol;Acc:MGI:3642669]
ENSMUSG00000085440	-0.662479	1.4704	-2.95122	0.0111823	0.110833	-2.61003	D330022K07Rik	antisense	RIKEN cDNA D330022K07 gene [Source:MGI Symbol;Acc:MGI:2443013]
ENSMUSG00000036198	-0.661554	3.79711	-3.61921	0.0030866	0.0602821	-1.70191	Arhgap36	protein_coding	Rho GTPase activating protein 36 [Source:MGI Symbol;Acc:MGI:1922654]
ENSMUSG00000044646	-0.661197	4.05503	-5.7357	6.70917e-05	0.0111371	1.98799	Zbtb7c	protein_coding	zinc finger and BTB domain containing 7C [Source:MGI Symbol;Acc:MGI:2443302]
ENSMUSG00000070532	-0.659637	1.74932	-5.55703	9.06676e-05	0.0123128	1.44824	1700084C01Rik	protein_coding	RIKEN cDNA 1700084C01 gene [Source:MGI Symbol;Acc:MGI:1925715]
ENSMUSG00000060550	-0.659474	-0.492562	-3.62468	0.00305443	0.0600845	-1.94473	H2-Q7	protein_coding	histocompatibility 2, Q region locus 7 [Source:MGI Symbol;Acc:MGI:95936]
ENSMUSG00000077167	-0.658501	-1.13453	-2.25711	0.0417384	0.207903	-3.68453	SNORA53	snoRNA	Small nucleolar RNA SNORA53 [Source:RFAM;Acc:RF00563]
ENSMUSG00000096926	-0.658022	0.319785	-3.08274	0.00867741	0.0979766	-2.44346	AC131761.2	lincRNA
ENSMUSG00000025473	-0.657876	0.652569	-2.6056	0.0216849	0.152189	-3.12817	Adam8	protein_coding	a disintegrin and metallopeptidase domain 8 [Source:MGI Symbol;Acc:MGI:107825]
ENSMUSG00000040287	-0.657179	0.63227	-3.00387	0.0101035	0.105568	-2.53224	Stac3	protein_coding	SH3 and cysteine rich domain 3 [Source:MGI Symbol;Acc:MGI:3606571]
ENSMUSG00000074817	-0.656733	-1.11569	-2.28973	0.0392883	0.20212	-3.61561	Papolb	protein_coding	poly (A) polymerase beta (testis specific) [Source:MGI Symbol;Acc:MGI:1932115]
ENSMUSG00000031530	-0.656235	2.85783	-4.77807	0.000354711	0.0222559	0.423794	Dusp4	protein_coding	dual specificity phosphatase 4 [Source:MGI Symbol;Acc:MGI:2442191]
ENSMUSG00000089774	-0.655641	5.63642	-9.1995	4.47227e-07	0.00147786	6.80277	Slc5a3	protein_coding	solute carrier family 5 (inositol transporters), member 3 [Source:MGI Symbol;Acc:MGI:1858226]
ENSMUSG00000078920	-0.655417	-1.05933	-2.88212	0.0127734	0.117533	-2.94185	Ifi47	protein_coding	interferon gamma inducible protein 47 [Source:MGI Symbol;Acc:MGI:99448]
ENSMUSG00000083695	-0.655265	0.406175	-4.34637	0.000781334	0.0326656	-0.662538	1700045I19Rik	pseudogene	RIKEN cDNA 1700045I19 gene [Source:MGI Symbol;Acc:MGI:1921514]
ENSMUSG00000026950	-0.654876	1.39199	-5.43299	0.000112044	0.0126026	1.16558	Neb	protein_coding	nebulin [Source:MGI Symbol;Acc:MGI:97292]
ENSMUSG00000044595	-0.65369	0.204456	-3.67481	0.00277475	0.0572477	-1.66678	Dnd1	protein_coding	dead end homolog 1 (zebrafish) [Source:MGI Symbol;Acc:MGI:2447763]
ENSMUSG00000025401	-0.653096	0.0161174	-2.22714	0.044115	0.213554	-3.65163	Myo1a	protein_coding	myosin IA [Source:MGI Symbol;Acc:MGI:107732]
ENSMUSG00000006270	-0.651247	1.74783	-3.57613	0.00335257	0.0623558	-1.59193	Vax1	protein_coding	ventral anterior homeobox containing gene 1 [Source:MGI Symbol;Acc:MGI:1277163]
ENSMUSG00000093319	-0.651137	-1.44064	-2.39778	0.0321135	0.183558	-3.57431	Metazoa_SRP	misc_RNA	Metazoan signal recognition particle RNA [Source:RFAM;Acc:RF00017]
ENSMUSG00000097391	-0.650747	4.15872	-3.51066	0.00380194	0.0664737	-1.91704	mmu-mir-410	lincRNA	mmu-mir-410 [Source:miRBase;Acc:MI0001161]
ENSMUSG00000043549	-0.647467	0.406732	-3.31166	0.00557831	0.0796812	-2.10161	4932442L08Rik	protein_coding	RIKEN cDNA 4932442L08 gene [Source:MGI Symbol;Acc:MGI:1921682]
ENSMUSG00000084904	-0.646781	2.49753	-2.80653	0.0147699	0.126424	-2.94278	Gm14827	lincRNA	predicted gene 14827 [Source:MGI Symbol;Acc:MGI:3705192]
ENSMUSG00000024842	-0.645807	-0.384363	-3.21227	0.00675782	0.0870032	-2.36301	Cabp4	protein_coding	calcium binding protein 4 [Source:MGI Symbol;Acc:MGI:1920910]
ENSMUSG00000031130	-0.644081	0.485323	-3.07948	0.00873223	0.0982031	-2.41854	Brs3	protein_coding	bombesin-like receptor 3 [Source:MGI Symbol;Acc:MGI:1100501]
ENSMUSG00000079494	-0.643261	-0.00396487	-3.12905	0.00793549	0.0940246	-2.4405	Cml5	protein_coding	camello-like 5 [Source:MGI Symbol;Acc:MGI:1916299]
ENSMUSG00000072647	-0.643193	2.22626	-3.45699	0.00421551	0.0700595	-1.79901	Adam1a	protein_coding	a disintegrin and metallopeptidase domain 1a [Source:MGI Symbol;Acc:MGI:2429504]
ENSMUSG00000087819	-0.642987	-0.32484	-2.77238	0.0157695	0.130712	-2.94118	SNORA48	snoRNA	Small nucleolar RNA SNORA48 [Source:RFAM;Acc:RF00554]
ENSMUSG00000038651	-0.641384	-0.769426	-2.2584	0.0416389	0.207692	-3.62793	Sycp2l	protein_coding	synaptonemal complex protein 2-like [Source:MGI Symbol;Acc:MGI:2685114]
ENSMUSG00000055148	-0.63949	1.06665	-2.73376	0.0169804	0.135047	-2.93868	Klf2	protein_coding	Kruppel-like factor 2 (lung) [Source:MGI Symbol;Acc:MGI:1342772]
ENSMUSG00000025400	-0.638745	2.52805	-4.66183	0.000437783	0.0248215	0.2284	Tac2	protein_coding	tachykinin 2 [Source:MGI Symbol;Acc:MGI:98476]
ENSMUSG00000001774	-0.63871	5.99599	-11.2844	4.09315e-08	0.000405775	9.06396	Chordc1	protein_coding	cysteine and histidine-rich domain (CHORD)-containing, zinc-binding protein 1 [Source:MGI Symbol;Acc:MGI:1914167]
ENSMUSG00000097225	-0.635981	3.07023	-3.27995	0.00593026	0.0814261	-2.19211	AC107641.1	lincRNA
ENSMUSG00000027377	-0.635439	-0.94791	-2.18787	0.0474229	0.22126	-3.72363	Mall	protein_coding	mal, T cell differentiation protein-like [Source:MGI Symbol;Acc:MGI:2385152]
ENSMUSG00000059326	-0.635371	3.92207	-2.2893	0.03932	0.202132	-4.02555	Csf2ra	protein_coding	colony stimulating factor 2 receptor, alpha, low-affinity (granulocyte-macrophage) [Source:MGI Symbol;Acc:MGI:1339754]
ENSMUSG00000058400	-0.634932	-0.284494	-2.88248	0.0127646	0.117533	-2.79603	Qrfpr	protein_coding	pyroglutamylated RFamide peptide receptor [Source:MGI Symbol;Acc:MGI:2677633]
ENSMUSG00000034486	-0.634889	-0.0682931	-2.65926	0.0195779	0.143981	-3.0791	Gbx2	protein_coding	gastrulation brain homeobox 2 [Source:MGI Symbol;Acc:MGI:95668]
ENSMUSG00000087354	-0.634024	-0.515566	-2.67546	0.0189819	0.142074	-3.09664	4930404I05Rik	lincRNA	RIKEN cDNA 4930404I05 gene [Source:MGI Symbol;Acc:MGI:1914644]
ENSMUSG00000058153	-0.633691	6.38716	-3.57767	0.0033427	0.0622308	-2.01344	Sez6l	protein_coding	seizure related 6 homolog like [Source:MGI Symbol;Acc:MGI:1935121]
ENSMUSG00000084980	-0.633284	-1.02399	-2.65247	0.0198331	0.145167	-3.1993	4921508A21Rik	antisense	RIKEN cDNA 4921508A21 gene [Source:MGI Symbol;Acc:MGI:1921295]
ENSMUSG00000055958	-0.630408	1.19153	-3.13959	0.00777572	0.0928171	-2.30784	Gm9987	processed_pseudogene	predicted gene 9987 [Source:MGI Symbol;Acc:MGI:3708536]
ENSMUSG00000021587	-0.630128	3.80383	-4.63871	0.000456579	0.0254286	0.170937	Pcsk1	protein_coding	proprotein convertase subtilisin/kexin type 1 [Source:MGI Symbol;Acc:MGI:97511]
ENSMUSG00000031210	-0.630038	3.52839	-3.02877	0.00962975	0.103342	-2.65852	Gpr165	protein_coding	G protein-coupled receptor 165 [Source:MGI Symbol;Acc:MGI:1923456]
ENSMUSG00000030409	-0.629696	3.50856	-2.6864	0.0185897	0.141426	-3.28286	Dmpk	protein_coding	dystrophia myotonica-protein kinase [Source:MGI Symbol;Acc:MGI:94906]
ENSMUSG00000037593	-0.627785	0.1302	-2.41902	0.0308586	0.179974	-3.3946	BC030499	protein_coding	cDNA sequence BC030499 [Source:MGI Symbol;Acc:MGI:2652869]
ENSMUSG00000035458	-0.627651	-1.18566	-2.17948	0.0481592	0.222398	-3.76242	Tnni3	protein_coding	troponin I, cardiac 3 [Source:MGI Symbol;Acc:MGI:98783]
ENSMUSG00000020897	-0.626577	-0.595208	-2.71155	0.0177172	0.137811	-3.11481	Aurkb	protein_coding	aurora kinase B [Source:MGI Symbol;Acc:MGI:107168]
ENSMUSG00000040152	-0.625852	0.679631	-4.4323	0.000666511	0.0301476	-0.46373	Thbs1	protein_coding	thrombospondin 1 [Source:MGI Symbol;Acc:MGI:98737]
ENSMUSG00000085894	-0.625593	1.17309	-3.19273	0.00701765	0.08868	-2.2219	Gm15832	processed_transcript	predicted gene 15832 [Source:MGI Symbol;Acc:MGI:3834078]
ENSMUSG00000070337	-0.625265	-0.204515	-3.60369	0.00317989	0.0606917	-1.86637	Gpr179	protein_coding	G protein-coupled receptor 179 [Source:MGI Symbol;Acc:MGI:2443409]
ENSMUSG00000085008	-0.625239	-0.0274342	-2.79638	0.0150603	0.127716	-2.88181	Gm13399	antisense	predicted gene 13399 [Source:MGI Symbol;Acc:MGI:3652314]
ENSMUSG00000028378	-0.624826	-0.553275	-2.77635	0.0156499	0.130231	-2.98282	Ptgr1	protein_coding	prostaglandin reductase 1 [Source:MGI Symbol;Acc:MGI:1914353]
ENSMUSG00000045052	-0.62468	1.7064	-3.08648	0.00861514	0.0977188	-2.39502	Prlhr	protein_coding	prolactin releasing hormone receptor [Source:MGI Symbol;Acc:MGI:2135956]
ENSMUSG00000003657	-0.624619	3.4899	-2.71159	0.0177161	0.137811	-3.22949	Calb2	protein_coding	calbindin 2 [Source:MGI Symbol;Acc:MGI:101914]
ENSMUSG00000087006	-0.624573	3.21022	-2.19105	0.047147	0.220884	-4.02186	Gm13889	processed_transcript	predicted gene 13889 [Source:MGI Symbol;Acc:MGI:3652053]
ENSMUSG00000033427	-0.624282	3.27728	-4.41017	0.000694305	0.0306592	-0.20452	Upb1	protein_coding	ureidopropionase, beta [Source:MGI Symbol;Acc:MGI:2143535]
ENSMUSG00000096981	-0.6236	-1.49643	-2.52124	0.0254489	0.163828	-3.44022	AC163623.1	lincRNA
ENSMUSG00000023034	-0.623512	6.16708	-3.11394	0.00817034	0.0954025	-2.89457	Nr4a1	protein_coding	nuclear receptor subfamily 4, group A, member 1 [Source:MGI Symbol;Acc:MGI:1352454]
ENSMUSG00000096929	-0.622263	5.95328	-3.39322	0.00476647	0.0737742	-2.34638	mmu-mir-29b-2	lincRNA	mmu-mir-29b-2 [Source:miRBase;Acc:MI0000712]
ENSMUSG00000019737	-0.620636	1.44292	-2.456	0.0287848	0.173893	-3.39926	AI428936	protein_coding	expressed sequence AI428936 [Source:MGI Symbol;Acc:MGI:2141950]
ENSMUSG00000043872	-0.620197	3.74048	-6.55841	1.77553e-05	0.00577105	3.23308	Zmym1	protein_coding	zinc finger, MYM domain containing 1 [Source:MGI Symbol;Acc:MGI:1915560]
ENSMUSG00000021848	-0.619382	0.642444	-3.00432	0.0100946	0.105568	-2.53998	Otx2	protein_coding	orthodenticle homolog 2 (Drosophila) [Source:MGI Symbol;Acc:MGI:97451]
ENSMUSG00000022236	-0.61724	-1.46595	-2.20434	0.046008	0.218199	-3.77121	Ropn1l	protein_coding	ropporin 1-like [Source:MGI Symbol;Acc:MGI:2182357]
ENSMUSG00000097056	-0.615521	-1.10118	-2.67155	0.0191241	0.142406	-3.1901	AC164093.2	lincRNA
ENSMUSG00000030084	-0.615386	5.6986	-5.49912	0.00010006	0.0123864	1.51514	Plxna1	protein_coding	plexin A1 [Source:MGI Symbol;Acc:MGI:107685]
ENSMUSG00000022504	-0.613043	0.498652	-3.52944	0.00366717	0.0651692	-1.79105	Ciita	protein_coding	class II transactivator [Source:MGI Symbol;Acc:MGI:108445]
ENSMUSG00000031255	-0.61043	-0.552194	-2.99569	0.010264	0.106491	-2.70822	Sytl4	protein_coding	synaptotagmin-like 4 [Source:MGI Symbol;Acc:MGI:1351606]
ENSMUSG00000037428	-0.610259	7.2961	-3.07538	0.00880162	0.0985931	-3.00509	Vgf	protein_coding	VGF nerve growth factor inducible [Source:MGI Symbol;Acc:MGI:1343180]
ENSMUSG00000029442	-0.609222	2.14458	-3.03552	0.00950509	0.102546	-2.5108	Wdr66	protein_coding	WD repeat domain 66 [Source:MGI Symbol;Acc:MGI:1918495]
ENSMUSG00000025384	-0.608813	3.1613	-2.82419	0.0142775	0.124269	-2.99482	2310003H01Rik	protein_coding	RIKEN cDNA 2310003H01 gene [Source:MGI Symbol;Acc:MGI:1919135]
ENSMUSG00000055775	-0.608639	-0.135043	-2.47509	0.0277674	0.1705	-3.32099	Myh8	protein_coding	myosin, heavy polypeptide 8, skeletal muscle, perinatal [Source:MGI Symbol;Acc:MGI:1339712]
ENSMUSG00000097583	-0.608305	0.894017	-3.42138	0.00451475	0.0722469	-1.8755	AC160757.1	lincRNA
ENSMUSG00000059659	-0.608293	-0.344172	-2.65641	0.0196848	0.144529	-3.11205	Gm10069	lincRNA	predicted gene 10069 [Source:MGI Symbol;Acc:MGI:3641875]
ENSMUSG00000097231	-0.607973	0.771665	-2.52819	0.0251163	0.16242	-3.24464	AC118017.1	lincRNA
ENSMUSG00000043789	-0.607524	-0.737078	-2.58634	0.0224934	0.154317	-3.24359	Vwce	protein_coding	von Willebrand factor C and EGF domains [Source:MGI Symbol;Acc:MGI:1919018]
ENSMUSG00000071753	-0.607325	4.56608	-3.44059	0.00435077	0.0711152	-2.0984	C230004F18Rik	lincRNA	RIKEN cDNA C230004F18 gene [Source:MGI Symbol;Acc:MGI:3041217]
ENSMUSG00000025969	-0.606364	5.02377	-4.17697	0.0010714	0.0373041	-0.783147	Nrp2	protein_coding	neuropilin 2 [Source:MGI Symbol;Acc:MGI:1100492]
ENSMUSG00000085197	-0.604905	-0.265627	-2.63808	0.0203846	0.14756	-3.10966	1700125H03Rik	antisense	RIKEN cDNA 1700125H03 gene [Source:MGI Symbol;Acc:MGI:1920859]
ENSMUSG00000060985	-0.604111	-0.22788	-2.42616	0.0304475	0.179059	-3.39922	Tdrd5	protein_coding	tudor domain containing 5 [Source:MGI Symbol;Acc:MGI:2684949]
ENSMUSG00000012296	-0.603845	3.77471	-3.80554	0.00216164	0.0501016	-1.30166	Tjap1	protein_coding	tight junction associated protein 1 [Source:MGI Symbol;Acc:MGI:1921344]
ENSMUSG00000021493	-0.602957	4.8194	-2.74438	0.0166385	0.133749	-3.39273	Pdlim7	protein_coding	PDZ and LIM domain 7 [Source:MGI Symbol;Acc:MGI:1914649]
ENSMUSG00000097879	-0.601977	3.59033	-4.24064	0.000951177	0.0347952	-0.520777	BX284639.1	lincRNA
ENSMUSG00000083139	-0.601924	-1.41686	-2.20564	0.0458984	0.218023	-3.72813	Gm12418	pseudogene	predicted gene 12418 [Source:MGI Symbol;Acc:MGI:3650582]
ENSMUSG00000032968	-0.601111	4.34678	-2.89464	0.0124694	0.115962	-3.05199	Inha	protein_coding	inhibin alpha [Source:MGI Symbol;Acc:MGI:96569]
ENSMUSG00000035270	-0.600648	0.284091	-2.49604	0.026691	0.167025	-3.28629	Impg2	protein_coding	interphotoreceptor matrix proteoglycan 2 [Source:MGI Symbol;Acc:MGI:3044955]
ENSMUSG00000009092	-0.600134	0.792133	-3.6288	0.00303038	0.0599768	-1.57783	Derl3	protein_coding	Der1-like domain family, member 3 [Source:MGI Symbol;Acc:MGI:1917627]
ENSMUSG00000027520	-0.599372	6.75881	-8.55683	1.01646e-06	0.00194188	6.02185	Zdbf2	protein_coding	zinc finger, DBF-type containing 2 [Source:MGI Symbol;Acc:MGI:1921134]
ENSMUSG00000050248	-0.599102	2.34035	-3.72172	0.00253659	0.0537829	-1.34531	Evc2	protein_coding	Ellis van Creveld syndrome 2 [Source:MGI Symbol;Acc:MGI:1915775]
ENSMUSG00000026679	-0.598951	1.05653	-2.21918	0.0447679	0.21516	-3.70789	Enkur	protein_coding	enkurin, TRPC channel interacting protein [Source:MGI Symbol;Acc:MGI:1918483]
ENSMUSG00000021732	-0.598842	3.32052	-4.58639	0.000502286	0.0269157	0.09725	Fgf10	protein_coding	fibroblast growth factor 10 [Source:MGI Symbol;Acc:MGI:1099809]
ENSMUSG00000035370	-0.597152	1.47946	-2.44668	0.0292947	0.17541	-3.4049	Adat3	protein_coding	adenosine deaminase, tRNA-specific 3 [Source:MGI Symbol;Acc:MGI:1924344]
ENSMUSG00000036502	-0.596187	5.55275	-5.97216	4.53478e-05	0.00916104	2.30105	Fam70a	protein_coding	family with sequence similarity 70, member A [Source:MGI Symbol;Acc:MGI:3045722]
ENSMUSG00000051550	-0.594237	3.07747	-2.59988	0.0219221	0.152801	-3.34542	Zfp579	protein_coding	zinc finger protein 579 [Source:MGI Symbol;Acc:MGI:1915740]
ENSMUSG00000045282	-0.593034	2.16425	-2.6992	0.0181405	0.139787	-3.0867	Tmem86b	protein_coding	transmembrane protein 86B [Source:MGI Symbol;Acc:MGI:1915505]
ENSMUSG00000052117	-0.592937	-1.06503	-2.48187	0.0274148	0.169542	-3.3955	D630039A03Rik	protein_coding	RIKEN cDNA D630039A03 gene [Source:MGI Symbol;Acc:MGI:2442889]
ENSMUSG00000063522	-0.592522	-0.812771	-2.25182	0.0421489	0.208556	-3.63558	2010109I03Rik	protein_coding	RIKEN cDNA 2010109I03 gene [Source:MGI Symbol;Acc:MGI:1914288]
ENSMUSG00000085072	-0.591753	0.409248	-2.74402	0.0166501	0.133749	-2.92941	C920011F04Rik	antisense	RIKEN cDNA C920011F04 gene [Source:MGI Symbol;Acc:MGI:2441927]
ENSMUSG00000022580	-0.590819	2.536	-2.94416	0.0113355	0.11163	-2.68123	Rhpn1	protein_coding	rhophilin, Rho GTPase binding protein 1 [Source:MGI Symbol;Acc:MGI:1098783]
ENSMUSG00000031706	-0.590595	4.74206	-3.06655	0.00895284	0.0989724	-2.79653	Rfx1	protein_coding	regulatory factor X, 1 (influences HLA class II expression) [Source:MGI Symbol;Acc:MGI:105982]
ENSMUSG00000020513	-0.590171	2.27663	-4.44912	0.000646165	0.0298938	-0.137808	Tubd1	protein_coding	tubulin, delta 1 [Source:MGI Symbol;Acc:MGI:1891826]
ENSMUSG00000041180	-0.589016	3.99607	-8.51257	1.07735e-06	0.00194188	5.81665	Hectd2	protein_coding	HECT domain containing 2 [Source:MGI Symbol;Acc:MGI:2442663]
ENSMUSG00000052613	-0.588056	3.99776	-5.24252	0.000155723	0.0150425	1.18415	Pcdh15	protein_coding	protocadherin 15 [Source:MGI Symbol;Acc:MGI:1891428]
ENSMUSG00000042216	-0.586442	7.19292	-7.97184	2.23261e-06	0.00318986	5.24605	Sgsm1	protein_coding	small G protein signaling modulator 1 [Source:MGI Symbol;Acc:MGI:107320]
ENSMUSG00000037446	-0.585874	-1.13988	-2.42987	0.0302356	0.178467	-3.46348	Tulp1	protein_coding	tubby like protein 1 [Source:MGI Symbol;Acc:MGI:109571]
ENSMUSG00000029123	-0.585152	1.59323	-3.03845	0.00945157	0.102291	-2.47029	Stk32b	protein_coding	serine/threonine kinase 32B [Source:MGI Symbol;Acc:MGI:1927552]
ENSMUSG00000096967	-0.584988	0.179932	-2.19919	0.0464467	0.21949	-3.70074	RP23-61D6.4	processed_transcript
ENSMUSG00000031374	-0.584983	2.98908	-6.46394	2.05854e-05	0.00604397	2.99561	Zfp92	protein_coding	zinc finger protein 92 [Source:MGI Symbol;Acc:MGI:108094]
ENSMUSG00000068794	-0.584668	0.558083	-2.4693	0.0280723	0.171469	-3.32806	Col28a1	protein_coding	collagen, type XXVIII, alpha 1 [Source:MGI Symbol;Acc:MGI:2685312]
ENSMUSG00000087267	-0.583924	0.514286	-3.2212	0.00664229	0.0866995	-2.2218	4933427J07Rik	antisense	RIKEN cDNA 4933427J07 gene [Source:MGI Symbol;Acc:MGI:1918470]
ENSMUSG00000027386	-0.582536	0.513177	-2.40343	0.0317753	0.18277	-3.4163	Fbln7	protein_coding	fibulin 7 [Source:MGI Symbol;Acc:MGI:1917620]
ENSMUSG00000022602	-0.581842	6.2067	-2.32093	0.037074	0.197705	-4.33721	Arc	protein_coding	activity regulated cytoskeletal-associated protein [Source:MGI Symbol;Acc:MGI:88067]
ENSMUSG00000060639	-0.581784	-0.132648	-2.40152	0.0318893	0.183038	-3.42961	Hist1h4i	protein_coding	histone cluster 1, H4i [Source:MGI Symbol;Acc:MGI:2448432]
ENSMUSG00000001497	-0.581024	-1.02075	-2.20403	0.0460346	0.218199	-3.71088	Pax9	protein_coding	paired box gene 9 [Source:MGI Symbol;Acc:MGI:97493]
ENSMUSG00000070427	-0.580007	2.29143	-3.65741	0.00286873	0.0583368	-1.45862	Il18bp	protein_coding	interleukin 18 binding protein [Source:MGI Symbol;Acc:MGI:1333800]
ENSMUSG00000020484	-0.579827	6.25749	-9.29157	3.99004e-07	0.00147786	6.92664	Xbp1	protein_coding	X-box binding protein 1 [Source:MGI Symbol;Acc:MGI:98970]
ENSMUSG00000032487	-0.579332	1.90934	-3.397	0.00473195	0.0735807	-1.88656	Ptgs2	protein_coding	prostaglandin-endoperoxide synthase 2 [Source:MGI Symbol;Acc:MGI:97798]
ENSMUSG00000074607	-0.578545	3.87931	-2.79456	0.0151129	0.128055	-3.14637	Tox2	protein_coding	TOX high mobility group box family member 2 [Source:MGI Symbol;Acc:MGI:3611233]
ENSMUSG00000097081	-0.578469	-0.915895	-2.17407	0.04864	0.222979	-3.7416	AC122190.1	lincRNA
ENSMUSG00000085856	-0.577542	-1.21776	-2.18512	0.0476633	0.221553	-3.75656	Gm12050	lincRNA	predicted gene 12050 [Source:MGI Symbol;Acc:MGI:3652080]
ENSMUSG00000033276	-0.576936	2.45399	-4.12389	0.00118352	0.0390771	-0.666299	Stk36	protein_coding	serine/threonine kinase 36 [Source:MGI Symbol;Acc:MGI:1920831]
ENSMUSG00000056313	-0.576841	-1.34644	-2.20283	0.046136	0.218367	-3.73177	1810011O10Rik	protein_coding	RIKEN cDNA 1810011O10 gene [Source:MGI Symbol;Acc:MGI:1916318]
ENSMUSG00000078880	-0.576558	-0.838891	-2.4813	0.0274442	0.169586	-3.37349	Gm14308	protein_coding	predicted gene 14308 [Source:MGI Symbol;Acc:MGI:3782921]
ENSMUSG00000037112	-0.576019	5.58377	-7.47521	4.49455e-06	0.00342744	4.57572	Sik2	protein_coding	salt inducible kinase 2 [Source:MGI Symbol;Acc:MGI:2445031]
ENSMUSG00000024985	-0.575015	2.73969	-4.18325	0.00105888	0.0371758	-0.568525	Tcf7l2	protein_coding	transcription factor 7 like 2, T cell specific, HMG box [Source:MGI Symbol;Acc:MGI:1202879]
ENSMUSG00000086368	-0.574072	-0.75922	-2.17776	0.0483114	0.222398	-3.72002	Gm13830	lincRNA	predicted gene 13830 [Source:MGI Symbol;Acc:MGI:3651141]
ENSMUSG00000086095	-0.572547	2.36939	-3.21329	0.00674451	0.0869899	-2.23317	Gm15328	lincRNA	predicted gene 15328 [Source:MGI Symbol;Acc:MGI:3705182]
ENSMUSG00000040488	-0.571528	4.75155	-2.84314	0.0137673	0.121921	-3.1963	Ltbp4	protein_coding	latent transforming growth factor beta binding protein 4 [Source:MGI Symbol;Acc:MGI:1321395]
ENSMUSG00000055027	-0.570823	0.898265	-3.26619	0.00608985	0.0827844	-2.12707	Smyd1	protein_coding	SET and MYND domain containing 1 [Source:MGI Symbol;Acc:MGI:104790]
ENSMUSG00000004902	-0.570025	4.24147	-3.56464	0.00342738	0.0630336	-1.81088	Slc25a18	protein_coding	solute carrier family 25 (mitochondrial carrier), member 18 [Source:MGI Symbol;Acc:MGI:1919053]
ENSMUSG00000029283	-0.569522	4.31616	-3.85628	0.00196264	0.0480411	-1.29359	Cdc7	protein_coding	cell division cycle 7 (S. cerevisiae) [Source:MGI Symbol;Acc:MGI:1309511]
ENSMUSG00000020303	-0.569489	1.90658	-4.42902	0.000670555	0.0301476	-0.206826	Stc2	protein_coding	stanniocalcin 2 [Source:MGI Symbol;Acc:MGI:1316731]
ENSMUSG00000047490	-0.569256	1.60367	-2.33349	0.0362158	0.195654	-3.58463	4932411E22Rik	protein_coding	RIKEN cDNA 4932411E22 gene [Source:MGI Symbol;Acc:MGI:3045332]
ENSMUSG00000085767	-0.56907	1.07396	-2.68042	0.018803	0.141735	-3.02379	Gm13563	antisense	predicted gene 13563 [Source:MGI Symbol;Acc:MGI:3652052]
ENSMUSG00000027996	-0.568086	-0.0445598	-2.38938	0.032623	0.185175	-3.44186	Sfrp2	protein_coding	secreted frizzled-related protein 2 [Source:MGI Symbol;Acc:MGI:108078]
ENSMUSG00000031654	-0.567644	1.28333	-2.77681	0.0156363	0.130231	-2.88296	Cbln1	protein_coding	cerebellin 1 precursor protein [Source:MGI Symbol;Acc:MGI:88281]
ENSMUSG00000079177	-0.567619	1.23505	-2.53184	0.0249433	0.162201	-3.26732	4930417G10Rik	protein_coding	RIKEN cDNA 4930417G10 gene [Source:MGI Symbol;Acc:MGI:1922105]
ENSMUSG00000035095	-0.567475	1.69956	-2.95521	0.0110969	0.110451	-2.61005	Fam167a	protein_coding	family with sequence similarity 167, member A [Source:MGI Symbol;Acc:MGI:3606565]
ENSMUSG00000020656	-0.566362	2.23517	-3.02117	0.00977186	0.103905	-2.54296	Grhl1	protein_coding	grainyhead-like 1 (Drosophila) [Source:MGI Symbol;Acc:MGI:2182540]
ENSMUSG00000006462	-0.56571	-1.78997	-2.20307	0.0461159	0.218367	-3.77401	A530013C23Rik	lincRNA	RIKEN cDNA A530013C23 gene [Source:MGI Symbol;Acc:MGI:3041178]
ENSMUSG00000034738	-0.56567	1.22253	-3.83351	0.00204955	0.0488876	-1.20517	Nostrin	protein_coding	nitric oxide synthase trafficker [Source:MGI Symbol;Acc:MGI:3606242]
ENSMUSG00000086330	-0.565568	0.846386	-2.72601	0.017234	0.13608	-2.95014	1700007J10Rik	lincRNA	RIKEN cDNA 1700007J10 gene [Source:MGI Symbol;Acc:MGI:1916570]
ENSMUSG00000093226	-0.565336	0.893896	-2.50175	0.0264044	0.166408	-3.28606	AC163349.1	miRNA
ENSMUSG00000087672	-0.563671	0.650384	-2.53597	0.024749	0.16168	-3.23076	Gm15122	antisense	predicted gene 15122 [Source:MGI Symbol;Acc:MGI:3705268]
ENSMUSG00000076269	-0.563437	0.529215	-2.3224	0.0369722	0.197374	-3.53619	Mir374	miRNA	microRNA 374 [Source:MGI Symbol;Acc:MGI:3629958]
ENSMUSG00000086370	-0.562945	5.49843	-3.58482	0.00329712	0.0616716	-1.93921	B230206F22Rik	non_coding	RIKEN cDNA B230206F22 gene [Source:MGI Symbol;Acc:MGI:1926128]
ENSMUSG00000019577	-0.561802	3.72389	-8.72041	8.21334e-07	0.00181307	6.0079	Pdk4	protein_coding	pyruvate dehydrogenase kinase, isoenzyme 4 [Source:MGI Symbol;Acc:MGI:1351481]
ENSMUSG00000089759	-0.560646	1.5753	-3.75206	0.00239378	0.0523581	-1.31073	3632454L22Rik	processed_transcript	RIKEN cDNA 3632454L22 gene [Source:MGI Symbol;Acc:MGI:2444359]
ENSMUSG00000082922	-0.560105	-0.185822	-2.33452	0.0361465	0.1956	-3.51167	Gm6939	pseudogene	predicted gene 6939 [Source:MGI Symbol;Acc:MGI:3782976]
ENSMUSG00000092592	-0.559764	0.162889	-2.6561	0.0196962	0.144529	-3.06914	Gm20449	protein_coding	predicted gene 20449 [Source:MGI Symbol;Acc:MGI:5141914]
ENSMUSG00000093197	-0.559701	-0.464406	-2.29177	0.0391401	0.201986	-3.57205	Metazoa_SRP	misc_RNA	Metazoan signal recognition particle RNA [Source:RFAM;Acc:RF00017]
ENSMUSG00000029097	-0.558303	2.42159	-4.74288	0.000377971	0.0227406	0.345245	2310079F23Rik	protein_coding	RIKEN cDNA 2310079F23 gene [Source:MGI Symbol;Acc:MGI:1926140]
ENSMUSG00000064177	-0.557505	0.950273	-3.82109	0.00209856	0.0493572	-1.26756	Ghrl	protein_coding	ghrelin [Source:MGI Symbol;Acc:MGI:1930008]
ENSMUSG00000025386	-0.557155	-0.64876	-2.81729	0.0144679	0.12521	-2.95476	Pde6g	protein_coding	phosphodiesterase 6G, cGMP-specific, rod, gamma [Source:MGI Symbol;Acc:MGI:97526]
ENSMUSG00000086536	-0.557149	0.0662921	-2.6859	0.0186072	0.141426	-3.02712	Gm12264	antisense	predicted gene 12264 [Source:MGI Symbol;Acc:MGI:3702404]
ENSMUSG00000021823	-0.554042	5.04722	-7.15292	7.19458e-06	0.00399676	4.1231	Vcl	protein_coding	vinculin [Source:MGI Symbol;Acc:MGI:98927]
ENSMUSG00000081600	-0.553012	-0.409377	-2.82732	0.014192	0.124122	-2.87709	Gm12286	pseudogene	predicted gene 12286 [Source:MGI Symbol;Acc:MGI:3649467]
ENSMUSG00000018727	-0.552997	1.3097	-2.36367	0.0342319	0.190013	-3.53601	Cpsf4l	protein_coding	cleavage and polyadenylation specific factor 4-like [Source:MGI Symbol;Acc:MGI:1277182]
ENSMUSG00000035021	-0.552227	3.33407	-5.73291	6.74057e-05	0.0111371	1.97128	Baz1a	protein_coding	bromodomain adjacent to zinc finger domain 1A [Source:MGI Symbol;Acc:MGI:1309478]
ENSMUSG00000091455	-0.552212	-0.239189	-2.25707	0.0417412	0.207903	-3.61372	Otogl	protein_coding	otogelin-like [Source:MGI Symbol;Acc:MGI:3647600]
ENSMUSG00000074629	-0.551973	0.0621682	-2.54332	0.0244068	0.16048	-3.22232	4930518I15Rik	protein_coding	RIKEN cDNA 4930518I15 gene [Source:MGI Symbol;Acc:MGI:1921954]
ENSMUSG00000032611	-0.5505	-0.317251	-2.39471	0.0322989	0.184009	-3.44006	1700102P08Rik	protein_coding	RIKEN cDNA 1700102P08 gene [Source:MGI Symbol;Acc:MGI:2148248]
ENSMUSG00000097443	-0.547527	-0.679976	-2.92618	0.011735	0.113001	-2.80787	AC163296.1	lincRNA
ENSMUSG00000037490	-0.547284	1.86905	-3.83648	0.002038	0.0488876	-1.15504	Slc2a12	protein_coding	solute carrier family 2 (facilitated glucose transporter), member 12 [Source:MGI Symbol;Acc:MGI:3052471]
ENSMUSG00000006930	-0.547256	8.54401	-4.99281	0.000241561	0.0179577	0.525446	Hap1	protein_coding	huntingtin-associated protein 1 [Source:MGI Symbol;Acc:MGI:1261831]
ENSMUSG00000058620	-0.547015	1.92822	-2.71392	0.0176372	0.137584	-3.05041	Adra2b	protein_coding	adrenergic receptor, alpha 2b [Source:MGI Symbol;Acc:MGI:87935]
ENSMUSG00000078306	-0.546862	0.467833	-2.28755	0.0394477	0.202239	-3.58122	Gm16493	protein_coding	predicted gene 16493 [Source:MGI Symbol;Acc:MGI:3642697]
ENSMUSG00000023348	-0.546332	1.9973	-2.92793	0.0116954	0.112784	-2.68011	Trip6	protein_coding	thyroid hormone receptor interactor 6 [Source:MGI Symbol;Acc:MGI:1343458]
ENSMUSG00000021485	-0.545087	1.13682	-2.57904	0.0228076	0.155557	-3.18075	Mxd3	protein_coding	Max dimerization protein 3 [Source:MGI Symbol;Acc:MGI:104987]
ENSMUSG00000084241	-0.545019	-0.570545	-2.88439	0.0127177	0.117335	-2.82854	Gm13416	pseudogene	predicted gene 13416 [Source:MGI Symbol;Acc:MGI:3652158]
ENSMUSG00000074037	-0.544481	-1.21895	-2.44517	0.029378	0.175656	-3.45352	Mc1r	protein_coding	melanocortin 1 receptor [Source:MGI Symbol;Acc:MGI:99456]
ENSMUSG00000086320	-0.54417	1.34301	-2.5524	0.0239902	0.158913	-3.24307	Gm12840	lincRNA	predicted gene 12840 [Source:MGI Symbol;Acc:MGI:3650917]
ENSMUSG00000041798	-0.543172	0.39946	-2.54415	0.0243686	0.16041	-3.2233	Gck	protein_coding	glucokinase [Source:MGI Symbol;Acc:MGI:1270854]
ENSMUSG00000002346	-0.542896	5.27485	-7.17416	6.97206e-06	0.00399676	4.15168	Slc25a42	protein_coding	solute carrier family 25, member 42 [Source:MGI Symbol;Acc:MGI:1920345]
ENSMUSG00000032575	-0.542851	5.24814	-7.33594	5.49883e-06	0.00375949	4.38226	Manf	protein_coding	mesencephalic astrocyte-derived neurotrophic factor [Source:MGI Symbol;Acc:MGI:1922090]
ENSMUSG00000004561	-0.542646	4.34127	-3.15258	0.00758319	0.0926586	-2.59508	Mettl17	protein_coding	methyltransferase like 17 [Source:MGI Symbol;Acc:MGI:1098577]
ENSMUSG00000035004	-0.542125	0.779508	-2.57306	0.023068	0.156473	-3.1803	Igsf6	protein_coding	immunoglobulin superfamily, member 6 [Source:MGI Symbol;Acc:MGI:1891393]
ENSMUSG00000022577	-0.541943	6.67191	-2.73121	0.0170633	0.13538	-3.61484	Ly6h	protein_coding	lymphocyte antigen 6 complex, locus H [Source:MGI Symbol;Acc:MGI:1346030]
ENSMUSG00000003184	-0.541727	3.58571	-2.99059	0.0103654	0.107095	-2.75641	Irf3	protein_coding	interferon regulatory factor 3 [Source:MGI Symbol;Acc:MGI:1859179]
ENSMUSG00000021268	-0.540888	11.5522	-2.84334	0.013762	0.121921	-3.54433	Meg3	lincRNA	maternally expressed 3 [Source:MGI Symbol;Acc:MGI:1202886]
ENSMUSG00000028047	-0.539125	4.11874	-2.59353	0.0221885	0.1535	-3.59178	Thbs3	protein_coding	thrombospondin 3 [Source:MGI Symbol;Acc:MGI:98739]
ENSMUSG00000097308	-0.537536	0.472212	-2.59524	0.0221162	0.153202	-3.14328	AC155814.1	lincRNA
ENSMUSG00000022194	-0.537158	4.24195	-2.67794	0.0188924	0.141833	-3.44954	Pabpn1	protein_coding	poly(A) binding protein, nuclear 1 [Source:MGI Symbol;Acc:MGI:1859158]
ENSMUSG00000092242	-0.536988	0.773478	-2.73858	0.0168244	0.134453	-2.93075	Gm20515	lincRNA	predicted gene 20515 [Source:MGI Symbol;Acc:MGI:5141980]
ENSMUSG00000035678	-0.535481	-0.0833052	-3.09521	0.0084712	0.0968627	-2.48172	Tnfsf9	protein_coding	tumor necrosis factor (ligand) superfamily, member 9 [Source:MGI Symbol;Acc:MGI:1101058]
ENSMUSG00000083261	-0.535164	2.05909	-3.7856	0.00224541	0.0508216	-1.23645	Gm7816	pseudogene	predicted pseudogene 7816 [Source:MGI Symbol;Acc:MGI:3646286]
ENSMUSG00000037321	-0.534996	0.81681	-3.7891	0.00223044	0.0507143	-1.34787	Tap1	protein_coding	transporter 1, ATP-binding cassette, sub-family B (MDR/TAP) [Source:MGI Symbol;Acc:MGI:98483]
ENSMUSG00000097151	-0.534143	1.42575	-2.17603	0.0484656	0.222591	-3.82893	AC125223.2	lincRNA
ENSMUSG00000058056	-0.533522	1.40423	-4.22508	0.000979218	0.0354935	-0.588512	Palld	protein_coding	palladin, cytoskeletal associated protein [Source:MGI Symbol;Acc:MGI:1919583]
ENSMUSG00000044881	-0.533215	0.92493	-4.02312	0.00143076	0.041562	-0.978332	Chchd8	protein_coding	coiled-coil-helix-coiled-coil-helix domain containing 8 [Source:MGI Symbol;Acc:MGI:1915435]
ENSMUSG00000086826	-0.533118	-0.0866353	-2.17682	0.048395	0.222577	-3.71638	Gm11739	antisense	predicted gene 11739 [Source:MGI Symbol;Acc:MGI:3650571]
ENSMUSG00000091002	-0.532916	4.42966	-5.41438	0.00011568	0.0126717	1.44067	Tcerg1l	protein_coding	transcription elongation regulator 1-like [Source:MGI Symbol;Acc:MGI:1917821]
ENSMUSG00000070436	-0.532512	3.65375	-4.17645	0.00107244	0.0373041	-0.629572	Serpinh1	protein_coding	serine (or cysteine) peptidase inhibitor, clade H, member 1 [Source:MGI Symbol;Acc:MGI:88283]
ENSMUSG00000039616	-0.532331	0.614969	-3.13383	0.00786259	0.0935163	-2.3388	Mocos	protein_coding	molybdenum cofactor sulfurase [Source:MGI Symbol;Acc:MGI:1915841]
ENSMUSG00000069911	-0.532109	3.85745	-5.94876	4.71237e-05	0.00916104	2.32415	Fam196b	protein_coding	family with sequence similarity 196, member B [Source:MGI Symbol;Acc:MGI:3643491]
ENSMUSG00000067786	-0.531733	7.88041	-7.02961	8.64396e-06	0.00403261	3.88951	Nnat	protein_coding	neuronatin [Source:MGI Symbol;Acc:MGI:104716]
ENSMUSG00000022805	-0.531708	1.59549	-3.02294	0.00973854	0.10381	-2.49944	Spata26	protein_coding	spermatogenesis associated 26 [Source:MGI Symbol;Acc:MGI:2443598]
ENSMUSG00000029075	-0.530692	0.0175118	-2.70037	0.0181	0.13957	-3.01405	Tnfrsf4	protein_coding	tumor necrosis factor receptor superfamily, member 4 [Source:MGI Symbol;Acc:MGI:104512]
ENSMUSG00000097017	-0.529337	-0.414762	-2.29142	0.0391653	0.201994	-3.57517	AC119211.2	lincRNA
ENSMUSG00000034115	-0.528994	-1.08961	-2.19053	0.047192	0.221011	-3.73461	Scn11a	protein_coding	sodium channel, voltage-gated, type XI, alpha [Source:MGI Symbol;Acc:MGI:1345149]
ENSMUSG00000096403	-0.528528	0.556938	-2.1796	0.0481492	0.222398	-3.7267	AC162391.1	protein_coding	Uncharacterized protein [Source:UniProtKB/TrEMBL;Acc:J3QK23]
ENSMUSG00000029661	-0.527998	3.28435	-4.36094	0.000760517	0.0321509	-0.276903	Col1a2	protein_coding	collagen, type I, alpha 2 [Source:MGI Symbol;Acc:MGI:88468]
ENSMUSG00000085246	-0.527078	0.44317	-2.65061	0.0199034	0.145394	-3.06234	Gm15893	antisense	predicted gene 15893 [Source:MGI Symbol;Acc:MGI:3801832]
ENSMUSG00000051747	-0.526106	0.611005	-3.07134	0.00887042	0.0986727	-2.4377	Ttn	protein_coding	titin [Source:MGI Symbol;Acc:MGI:98864]
ENSMUSG00000091227	-0.525611	-1.34635	-2.29594	0.0388378	0.201054	-3.63783	Gm3755	protein_coding	predicted gene 3755 [Source:MGI Symbol;Acc:MGI:3781930]
ENSMUSG00000095687	-0.524762	-0.373861	-2.29544	0.0388742	0.201065	-3.57107	Rnaset2a	protein_coding	ribonuclease T2A [Source:MGI Symbol;Acc:MGI:1915445]
ENSMUSG00000019756	-0.524196	1.93763	-4.27551	0.000891321	0.0337528	-0.439194	Prl8a1	protein_coding	prolactin family 8, subfamily a, member 1 [Source:MGI Symbol;Acc:MGI:1920494]
ENSMUSG00000074785	-0.522609	6.47698	-7.35929	5.31513e-06	0.00375949	4.39562	Plxnc1	protein_coding	plexin C1 [Source:MGI Symbol;Acc:MGI:1890127]
ENSMUSG00000029817	-0.521826	6.06821	-7.11584	7.60118e-06	0.00399676	4.05113	Tra2a	protein_coding	transformer 2 alpha homolog (Drosophila) [Source:MGI Symbol;Acc:MGI:1933972]
ENSMUSG00000073460	-0.521378	-0.247727	-2.46381	0.0283646	0.172405	-3.34342	Pnldc1	protein_coding	poly(A)-specific ribonuclease (PARN)-like domain containing 1 [Source:MGI Symbol;Acc:MGI:2685159]
ENSMUSG00000066357	-0.520899	7.27391	-4.64649	0.000450163	0.0251419	-0.066058	Wdr6	protein_coding	WD repeat domain 6 [Source:MGI Symbol;Acc:MGI:1930140]
ENSMUSG00000024778	-0.52064	0.24234	-2.68973	0.0184717	0.141222	-3.01664	Fas	protein_coding	Fas (TNF receptor superfamily member 6) [Source:MGI Symbol;Acc:MGI:95484]
ENSMUSG00000034227	-0.519219	2.82726	-2.24131	0.0429758	0.210598	-3.90481	Foxj1	protein_coding	forkhead box J1 [Source:MGI Symbol;Acc:MGI:1347474]
ENSMUSG00000006154	-0.518737	2.5341	-3.87349	0.0018995	0.0472539	-1.09055	Eps8l1	protein_coding	EPS8-like 1 [Source:MGI Symbol;Acc:MGI:1914675]
ENSMUSG00000079362	-0.51872	0.114835	-2.29933	0.0385938	0.200734	-3.56028	Gbp6	protein_coding	guanylate binding protein 6 [Source:MGI Symbol;Acc:MGI:2140937]
ENSMUSG00000024206	-0.518664	1.23607	-2.67669	0.0189376	0.141903	-3.03002	Rfx2	protein_coding	regulatory factor X, 2 (influences HLA class II expression) [Source:MGI Symbol;Acc:MGI:106583]
ENSMUSG00000090086	-0.518349	4.33238	-2.6572	0.0196549	0.14444	-3.50126	AI480526	lincRNA	expressed sequence AI480526 [Source:MGI Symbol;Acc:MGI:2140910]
ENSMUSG00000032593	-0.517757	1.64832	-2.76372	0.0160334	0.131906	-2.91763	Amigo3	protein_coding	adhesion molecule with Ig like domain 3 [Source:MGI Symbol;Acc:MGI:2444854]
ENSMUSG00000096351	-0.516635	1.09556	-2.43824	0.0297635	0.176842	-3.4013	Samd11	protein_coding	sterile alpha motif domain containing 11 [Source:MGI Symbol;Acc:MGI:2446220]
ENSMUSG00000061099	-0.515375	1.59884	-2.85233	0.0135263	0.120733	-2.77772	Gapdhs	protein_coding	glyceraldehyde-3-phosphate dehydrogenase, spermatogenic [Source:MGI Symbol;Acc:MGI:95653]
ENSMUSG00000026785	-0.51504	-0.347463	-2.18901	0.0473237	0.221137	-3.70259	Pkn3	protein_coding	protein kinase N3 [Source:MGI Symbol;Acc:MGI:2388285]
ENSMUSG00000005447	-0.51486	2.19636	-3.38343	0.00485729	0.0744822	-1.91809	Pafah1b3	protein_coding	platelet-activating factor acetylhydrolase, isoform 1b, subunit 3 [Source:MGI Symbol;Acc:MGI:108414]
ENSMUSG00000087314	-0.514521	0.640526	-2.42031	0.0307837	0.179947	-3.39875	Gm15552	antisense	predicted gene 15552 [Source:MGI Symbol;Acc:MGI:3783001]
ENSMUSG00000036040	-0.514263	1.16278	-2.48899	0.0270484	0.168104	-3.32493	Adamtsl2	protein_coding	ADAMTS-like 2 [Source:MGI Symbol;Acc:MGI:1925044]
ENSMUSG00000030276	-0.514107	3.48021	-3.10979	0.00823613	0.0958304	-2.53609	Ttll3	protein_coding	tubulin tyrosine ligase-like family, member 3 [Source:MGI Symbol;Acc:MGI:2141418]
ENSMUSG00000065013	-0.51238	-0.611205	-2.17563	0.0485007	0.222649	-3.72554	SNORD113	snoRNA	Small nucleolar RNA SNORD113/SNORD114 family [Source:RFAM;Acc:RF00181]
ENSMUSG00000089832	-0.511844	3.35166	-2.36366	0.0342325	0.190013	-3.83481	Shkbp1	protein_coding	Sh3kbp1 binding protein 1 [Source:MGI Symbol;Acc:MGI:2385803]
ENSMUSG00000072770	-0.511557	2.21946	-2.90799	0.0121531	0.114578	-2.74134	Acrbp	protein_coding	proacrosin binding protein [Source:MGI Symbol;Acc:MGI:1859515]
ENSMUSG00000066850	-0.511165	-0.24245	-2.19714	0.0466216	0.219659	-3.68943	Vmn1r65	protein_coding	vomeronasal 1 receptor 65 [Source:MGI Symbol;Acc:MGI:3033475]
ENSMUSG00000021127	-0.510523	2.65409	-2.56472	0.0234361	0.157514	-3.34019	Zfp36l1	protein_coding	zinc finger protein 36, C3H type-like 1 [Source:MGI Symbol;Acc:MGI:107946]
ENSMUSG00000093233	-0.508777	-0.237959	-2.84117	0.0138194	0.122048	-2.83408	Metazoa_SRP	misc_RNA	Metazoan signal recognition particle RNA [Source:RFAM;Acc:RF00017]
ENSMUSG00000041954	-0.507007	1.07942	-2.23776	0.0432584	0.211047	-3.69994	Tnfrsf18	protein_coding	tumor necrosis factor receptor superfamily, member 18 [Source:MGI Symbol;Acc:MGI:894675]
ENSMUSG00000030002	-0.506241	6.32435	-4.16542	0.00109482	0.0376206	-0.916432	Dusp11	protein_coding	dual specificity phosphatase 11 (RNA/RNP complex 1-interacting) [Source:MGI Symbol;Acc:MGI:1919352]
ENSMUSG00000036357	-0.506078	5.17439	-2.53114	0.0249763	0.162256	-3.8772	Gpr101	protein_coding	G protein-coupled receptor 101 [Source:MGI Symbol;Acc:MGI:2685211]
ENSMUSG00000085028	-0.505823	3.16621	-2.17845	0.048251	0.222398	-4.12093	Slc2a4rg-ps	pseudogene	Slc2a4 regulator, pseudogene [Source:MGI Symbol;Acc:MGI:3651388]
ENSMUSG00000041378	-0.505115	3.88838	-2.55349	0.0239405	0.158805	-3.58396	Cldn5	protein_coding	claudin 5 [Source:MGI Symbol;Acc:MGI:1276112]
ENSMUSG00000026313	-0.503903	4.54512	-5.35131	0.000128952	0.0135996	1.33615	Hdac4	protein_coding	histone deacetylase 4 [Source:MGI Symbol;Acc:MGI:3036234]
ENSMUSG00000023272	-0.502259	3.91371	-5.43021	0.000112579	0.0126026	1.49667	Creld2	protein_coding	cysteine-rich with EGF-like domains 2 [Source:MGI Symbol;Acc:MGI:1923987]
ENSMUSG00000044770	-0.502204	1.33351	-2.81537	0.0145213	0.125331	-2.82428	Scml4	protein_coding	sex comb on midleg-like 4 (Drosophila) [Source:MGI Symbol;Acc:MGI:2446140]
ENSMUSG00000023191	-0.502134	4.2559	-2.37672	0.0334062	0.18771	-3.97348	Leprel2	protein_coding	leprecan-like 2 [Source:MGI Symbol;Acc:MGI:1315208]
ENSMUSG00000028441	-0.501887	1.00953	-3.09536	0.00846863	0.0968627	-2.37947	1110017D15Rik	protein_coding	RIKEN cDNA 1110017D15 gene [Source:MGI Symbol;Acc:MGI:1920971]
ENSMUSG00000029204	-0.501029	-0.290406	-2.48466	0.0272705	0.168808	-3.32245	Rhoh	protein_coding	ras homolog gene family, member H [Source:MGI Symbol;Acc:MGI:1921984]
ENSMUSG00000040836	-0.500942	2.74874	-4.41498	0.000688166	0.0305241	-0.175796	Gpr161	protein_coding	G protein-coupled receptor 161 [Source:MGI Symbol;Acc:MGI:2685054]
ENSMUSG00000078903	-0.499476	4.72187	-2.99724	0.0102333	0.106284	-2.95369	Gm14391	protein_coding	predicted gene 14391 [Source:MGI Symbol;Acc:MGI:3709324]
ENSMUSG00000051832	-0.499329	-0.749515	-2.20081	0.0463079	0.219076	-3.69088	E230016K23Rik	lincRNA	RIKEN cDNA E230016K23 gene [Source:MGI Symbol;Acc:MGI:3041204]
ENSMUSG00000000732	-0.498743	1.39515	-3.42066	0.00452107	0.0722898	-1.85062	Icosl	protein_coding	icos ligand [Source:MGI Symbol;Acc:MGI:1354701]
ENSMUSG00000042942	-0.498309	3.08757	-3.39954	0.00470879	0.0735233	-1.97624	Greb1l	protein_coding	growth regulation by estrogen in breast cancer-like [Source:MGI Symbol;Acc:MGI:3576497]
ENSMUSG00000040957	-0.497949	4.25248	-7.96545	2.25238e-06	0.00318986	5.1764	Cables1	protein_coding	CDK5 and Abl enzyme substrate 1 [Source:MGI Symbol;Acc:MGI:1927065]
ENSMUSG00000023795	-0.497716	4.44102	-2.28829	0.0393936	0.202137	-4.15774	Pisd-ps2	pseudogene	phosphatidylserine decarboxylase, pseudogene 2 [Source:MGI Symbol;Acc:MGI:3612472]
ENSMUSG00000040146	-0.496676	1.4158	-2.546	0.0242831	0.16006	-3.24819	Rgl3	protein_coding	ral guanine nucleotide dissociation stimulator-like 3 [Source:MGI Symbol;Acc:MGI:1918996]
ENSMUSG00000022860	-0.496425	1.9658	-3.87103	0.00190836	0.0472964	-1.0953	Chodl	protein_coding	chondrolectin [Source:MGI Symbol;Acc:MGI:2179069]
ENSMUSG00000055818	-0.495224	1.17285	-2.94604	0.0112944	0.11141	-2.61155	A230083G16Rik	protein_coding	RIKEN cDNA A230083G16 gene [Source:MGI Symbol;Acc:MGI:3045289]
ENSMUSG00000031398	-0.493895	4.74178	-3.27121	0.00603108	0.0821844	-2.44112	Plxna3	protein_coding	plexin A3 [Source:MGI Symbol;Acc:MGI:107683]
ENSMUSG00000056724	-0.493542	4.16796	-2.53524	0.0247831	0.1617	-3.66597	Nbeal2	protein_coding	neurobeachin-like 2 [Source:MGI Symbol;Acc:MGI:2448554]
ENSMUSG00000058006	-0.493313	6.73277	-5.8373	5.66445e-05	0.0103036	2.03125	Mdn1	protein_coding	midasin homolog (yeast) [Source:MGI Symbol;Acc:MGI:1926159]
ENSMUSG00000020423	-0.493284	3.43722	-2.57934	0.0227947	0.155523	-3.50787	Btg2	protein_coding	B cell translocation gene 2, anti-proliferative [Source:MGI Symbol;Acc:MGI:108384]
ENSMUSG00000065512	-0.492912	-1.13621	-2.19176	0.047085	0.220803	-3.73203	Mir138-2	miRNA	microRNA 138-2 [Source:MGI Symbol;Acc:MGI:3618733]
ENSMUSG00000041734	-0.492677	3.99666	-5.50805	9.85474e-05	0.0123864	1.6194	Kirrel	protein_coding	kin of IRRE like (Drosophila) [Source:MGI Symbol;Acc:MGI:1891396]
ENSMUSG00000042328	-0.491427	4.17234	-3.83593	0.00204013	0.0488876	-1.30884	Hps4	protein_coding	Hermansky-Pudlak syndrome 4 homolog (human) [Source:MGI Symbol;Acc:MGI:2177742]
ENSMUSG00000085784	-0.490183	0.479791	-2.74432	0.0166404	0.133749	-2.9261	Gm12158	antisense	predicted gene 12158 [Source:MGI Symbol;Acc:MGI:3649487]
ENSMUSG00000041544	-0.488909	4.14523	-3.55413	0.00349728	0.0636773	-1.80623	Ptchd2	protein_coding	patched domain containing 2 [Source:MGI Symbol;Acc:MGI:2444403]
ENSMUSG00000029703	-0.488858	3.69896	-4.38489	0.000727526	0.0313974	-0.263506	Lrwd1	protein_coding	leucine-rich repeats and WD repeat domain containing 1 [Source:MGI Symbol;Acc:MGI:1918985]
ENSMUSG00000055489	-0.48884	1.27386	-2.71751	0.0175165	0.137164	-2.98685	Ano5	protein_coding	anoctamin 5 [Source:MGI Symbol;Acc:MGI:3576659]
ENSMUSG00000097877	-0.488577	1.14213	-2.72881	0.017142	0.135787	-2.9524	AL714024.1	lincRNA
ENSMUSG00000072423	-0.486854	1.03971	-2.52827	0.0251126	0.16242	-3.2601	Psmb11	protein_coding	proteasome (prosome, macropain) subunit, beta type, 11 [Source:MGI Symbol;Acc:MGI:1921152]
ENSMUSG00000045382	-0.486818	0.470129	-2.35565	0.0347485	0.191513	-3.48606	Cxcr4	protein_coding	chemokine (C-X-C motif) receptor 4 [Source:MGI Symbol;Acc:MGI:109563]
ENSMUSG00000097277	-0.486778	2.4278	-2.70491	0.0179436	0.139026	-3.10967	mmu-mir-1839	lincRNA	mmu-mir-1839 [Source:miRBase;Acc:MI0009991]
ENSMUSG00000022801	-0.486747	5.54546	-5.63121	7.99682e-05	0.0115181	1.73797	Lrch3	protein_coding	leucine-rich repeats and calponin homology (CH) domain containing 3 [Source:MGI Symbol;Acc:MGI:1917394]
ENSMUSG00000031461	-0.486551	-0.603921	-2.29037	0.039242	0.202076	-3.58358	Myom2	protein_coding	myomesin 2 [Source:MGI Symbol;Acc:MGI:1328358]
ENSMUSG00000063535	-0.486343	0.699685	-3.37031	0.00498166	0.0749404	-1.98887	Zfp773	protein_coding	zinc finger protein 773 [Source:MGI Symbol;Acc:MGI:1923623]
ENSMUSG00000097649	-0.486213	2.27529	-4.51418	0.000573292	0.0277913	-0.0187398	AC122223.1	lincRNA
ENSMUSG00000028051	-0.48584	3.71763	-3.11449	0.00816178	0.0954025	-2.55583	Hcn3	protein_coding	hyperpolarization-activated, cyclic nucleotide-gated K+ 3 [Source:MGI Symbol;Acc:MGI:1298211]
ENSMUSG00000046219	-0.485362	0.489335	-3.29184	0.00579576	0.0807537	-2.10931	C230012O17Rik	lincRNA	RIKEN cDNA C230012O17 gene [Source:MGI Symbol;Acc:MGI:2442283]
ENSMUSG00000097535	-0.485073	0.192947	-2.17792	0.0482973	0.222398	-3.72735	AC159314.1	lincRNA
ENSMUSG00000036334	-0.484314	2.72051	-4.26954	0.000901281	0.0337548	-0.421494	Igsf10	protein_coding	immunoglobulin superfamily, member 10 [Source:MGI Symbol;Acc:MGI:1923481]
ENSMUSG00000029478	-0.484108	6.92998	-2.82238	0.0143273	0.124427	-3.46337	Ncor2	protein_coding	nuclear receptor co-repressor 2 [Source:MGI Symbol;Acc:MGI:1337080]
ENSMUSG00000042641	-0.482623	0.939927	-2.91008	0.0121043	0.114387	-2.66756	Rgsl1	protein_coding	regulator of G-protein signaling like 1 [Source:MGI Symbol;Acc:MGI:2685048]
ENSMUSG00000045761	-0.482497	3.21665	-3.49018	0.00395472	0.0677117	-1.82008	Fam179a	protein_coding	family with sequence similarity 179, member A [Source:MGI Symbol;Acc:MGI:2443498]
ENSMUSG00000027323	-0.480983	0.23086	-2.43829	0.029761	0.176842	-3.36731	Rad51	protein_coding	RAD51 homolog (S. cerevisiae) [Source:MGI Symbol;Acc:MGI:97890]
ENSMUSG00000044786	-0.480605	1.2264	-2.39747	0.0321325	0.183558	-3.46173	Zfp36	protein_coding	zinc finger protein 36 [Source:MGI Symbol;Acc:MGI:99180]
ENSMUSG00000037336	-0.480062	0.618675	-2.45157	0.0290263	0.174575	-3.35736	Mfsd2b	protein_coding	major facilitator superfamily domain containing 2B [Source:MGI Symbol;Acc:MGI:3583946]
ENSMUSG00000097052	-0.479071	1.91344	-2.94998	0.0112091	0.110963	-2.64105	AL732311.1	lincRNA
ENSMUSG00000058290	-0.478353	0.574642	-2.94835	0.0112444	0.111138	-2.63004	Espl1	protein_coding	extra spindle poles-like 1 (S. cerevisiae) [Source:MGI Symbol;Acc:MGI:2146156]
ENSMUSG00000032491	-0.478064	0.307593	-2.45078	0.0290692	0.174706	-3.34989	Nradd	protein_coding	neurotrophin receptor associated death domain [Source:MGI Symbol;Acc:MGI:1914419]
ENSMUSG00000060429	-0.477685	2.13531	-3.66719	0.00281551	0.057501	-1.43623	Sntb1	protein_coding	syntrophin, basic 1 [Source:MGI Symbol;Acc:MGI:101781]
ENSMUSG00000022211	-0.477389	5.28484	-2.4011	0.0319145	0.183038	-4.09529	Lrrc16b	protein_coding	leucine rich repeat containing 16B [Source:MGI Symbol;Acc:MGI:2448573]
ENSMUSG00000001119	-0.476694	7.70066	-2.78968	0.0152551	0.128434	-3.56995	Col6a1	protein_coding	collagen, type VI, alpha 1 [Source:MGI Symbol;Acc:MGI:88459]
ENSMUSG00000040856	-0.476672	7.01358	-4.21558	0.000996751	0.0359974	-0.857272	Dlk1	protein_coding	delta-like 1 homolog (Drosophila) [Source:MGI Symbol;Acc:MGI:94900]
ENSMUSG00000056749	-0.476649	2.31718	-4.76233	0.000364924	0.0224005	0.38252	Nfil3	protein_coding	nuclear factor, interleukin 3, regulated [Source:MGI Symbol;Acc:MGI:109495]
ENSMUSG00000047246	-0.476605	2.74207	-5.01663	0.00023157	0.0179577	0.814917	Hist1h2be	protein_coding	histone cluster 1, H2be [Source:MGI Symbol;Acc:MGI:2448380]
ENSMUSG00000059851	-0.476101	3.43703	-2.64317	0.020188	0.146618	-3.35942	Suv420h2	protein_coding	suppressor of variegation 4-20 homolog 2 (Drosophila) [Source:MGI Symbol;Acc:MGI:2385262]
ENSMUSG00000061393	-0.475743	2.38285	-2.76843	0.0158894	0.131048	-2.98187	Acvr2b	protein_coding	activin receptor IIB [Source:MGI Symbol;Acc:MGI:87912]
ENSMUSG00000026173	-0.475437	3.52502	-7.11065	7.66011e-06	0.00399676	3.975	Plcd4	protein_coding	phospholipase C, delta 4 [Source:MGI Symbol;Acc:MGI:107469]
ENSMUSG00000078249	-0.474974	-0.215867	-2.21261	0.0453128	0.216538	-3.67078	Hmga1-rs1	protein_coding	high mobility group AT-hook I, related sequence 1 [Source:MGI Symbol;Acc:MGI:96161]
ENSMUSG00000028820	-0.47483	7.79434	-5.47136	0.000104919	0.0123864	1.38295	Sfpq	protein_coding	splicing factor proline/glutamine rich (polypyrimidine tract binding protein associated) [Source:MGI Symbol;Acc:MGI:1918764]
ENSMUSG00000085623	-0.474546	1.0016	-2.98412	0.0104956	0.107572	-2.55177	Gm16041	antisense	predicted gene 16041 [Source:MGI Symbol;Acc:MGI:3801909]
ENSMUSG00000073617	-0.474351	3.96264	-5.24626	0.000154713	0.0150367	1.19072	Hdac4	protein_coding	histone deacetylase 4 [Source:MGI Symbol;Acc:MGI:3036234]
ENSMUSG00000039683	-0.474316	3.17277	-6.74379	1.33291e-05	0.00471921	3.41519	Sdk1	protein_coding	sidekick homolog 1 (chicken) [Source:MGI Symbol;Acc:MGI:2444413]
ENSMUSG00000057265	-0.473977	2.49077	-3.14146	0.00774776	0.0928171	-2.36449	Ccdc176	protein_coding	coiled-coil domain containing 176 [Source:MGI Symbol;Acc:MGI:1920123]
ENSMUSG00000040721	-0.473079	6.54603	-3.83719	0.00203522	0.0488876	-1.53864	Zfhx2	protein_coding	zinc finger homeobox 2 [Source:MGI Symbol;Acc:MGI:2686934]
ENSMUSG00000036057	-0.472668	5.84934	-4.37435	0.000741856	0.0316381	-0.496193	Ptpn23	protein_coding	protein tyrosine phosphatase, non-receptor type 23 [Source:MGI Symbol;Acc:MGI:2144837]
ENSMUSG00000036437	-0.471459	3.85234	-5.07655	0.000208296	0.0172338	0.906106	Npy1r	protein_coding	neuropeptide Y receptor Y1 [Source:MGI Symbol;Acc:MGI:104963]
ENSMUSG00000022708	-0.469916	8.1102	-3.89425	0.00182605	0.0463574	-1.49688	Zbtb20	protein_coding	zinc finger and BTB domain containing 20 [Source:MGI Symbol;Acc:MGI:1929213]
ENSMUSG00000040940	-0.469719	4.93517	-2.18447	0.0477206	0.22172	-4.40907	Arhgef1	protein_coding	Rho guanine nucleotide exchange factor (GEF) 1 [Source:MGI Symbol;Acc:MGI:1353510]
ENSMUSG00000015659	-0.469456	4.27866	-4.95992	0.0002561	0.0184639	0.686508	Serac1	protein_coding	serine active site containing 1 [Source:MGI Symbol;Acc:MGI:2447813]
ENSMUSG00000084842	-0.468784	3.09015	-3.49288	0.00393422	0.0674773	-1.79484	Pabpc1l2b-ps	pseudogene	poly(A) binding protein, cytoplasmic 1-like 2B, pseudogene [Source:MGI Symbol;Acc:MGI:3644774]
ENSMUSG00000028730	-0.468333	0.821845	-2.32631	0.0367041	0.196861	-3.54579	Wdr65	protein_coding	WD repeat domain 65 [Source:MGI Symbol;Acc:MGI:2686209]
ENSMUSG00000037326	-0.467787	4.26789	-2.73985	0.0167834	0.134288	-3.3163	Solh	protein_coding	small optic lobes homolog (Drosophila) [Source:MGI Symbol;Acc:MGI:1355075]
ENSMUSG00000028763	-0.467366	2.84701	-3.00462	0.0100889	0.105568	-2.61966	Hspg2	protein_coding	perlecan (heparan sulfate proteoglycan 2) [Source:MGI Symbol;Acc:MGI:96257]
ENSMUSG00000084911	-0.46723	3.76725	-3.37854	0.00490328	0.0746104	-2.09607	Gm16185	antisense	predicted gene 16185 [Source:MGI Symbol;Acc:MGI:3802169]
ENSMUSG00000062372	-0.466948	5.77358	-3.27824	0.0059499	0.0815264	-2.54903	Otof	protein_coding	otoferlin [Source:MGI Symbol;Acc:MGI:1891247]
ENSMUSG00000027582	-0.466808	5.46289	-3.21845	0.00667764	0.0867612	-2.62111	Zgpat	protein_coding	zinc finger, CCCH-type with G patch domain [Source:MGI Symbol;Acc:MGI:2449939]
ENSMUSG00000023764	-0.465826	5.18324	-2.6719	0.0191113	0.142406	-3.60731	Sfi1	protein_coding	Sfi1 homolog, spindle assembly associated (yeast) [Source:MGI Symbol;Acc:MGI:1926137]
ENSMUSG00000046169	-0.465561	2.946	-3.86014	0.00194831	0.0478084	-1.1427	Adamts6	protein_coding	a disintegrin-like and metallopeptidase (reprolysin type) with thrombospondin type 1 motif, 6 [Source:MGI Symbol;Acc:MGI:1347348]
ENSMUSG00000022556	-0.465382	4.8609	-3.98373	0.00154128	0.0427284	-1.11855	Hsf1	protein_coding	heat shock factor 1 [Source:MGI Symbol;Acc:MGI:96238]
ENSMUSG00000018604	-0.465063	0.896236	-2.97103	0.0107637	0.109052	-2.5763	Tbx3	protein_coding	T-box 3 [Source:MGI Symbol;Acc:MGI:98495]
ENSMUSG00000086450	-0.465034	1.24015	-2.54998	0.0241007	0.159426	-3.23654	Gm14077	antisense	predicted gene 14077 [Source:MGI Symbol;Acc:MGI:3650192]
ENSMUSG00000048731	-0.464437	1.44021	-2.21269	0.0453061	0.216538	-3.76365	Ggnbp1	protein_coding	gametogenetin binding protein 1 [Source:MGI Symbol;Acc:MGI:3055306]
ENSMUSG00000047181	-0.463859	5.45986	-3.743	0.00243554	0.0527343	-1.63249	Samd14	protein_coding	sterile alpha motif domain containing 14 [Source:MGI Symbol;Acc:MGI:2384945]
ENSMUSG00000014778	-0.463728	2.75973	-2.4963	0.0266778	0.167025	-3.50164	Fhod1	protein_coding	formin homology 2 domain containing 1 [Source:MGI Symbol;Acc:MGI:2679008]
ENSMUSG00000047907	-0.463366	1.50512	-3.00462	0.0100889	0.105568	-2.52483	Tshz2	protein_coding	teashirt zinc finger family member 2 [Source:MGI Symbol;Acc:MGI:2153084]
ENSMUSG00000035621	-0.463001	5.15468	-3.4055	0.00465506	0.0731346	-2.2277	Midn	protein_coding	midnolin [Source:MGI Symbol;Acc:MGI:1890222]
ENSMUSG00000028978	-0.46117	2.05715	-2.95177	0.0111705	0.110833	-2.6337	Nos3	protein_coding	nitric oxide synthase 3, endothelial cell [Source:MGI Symbol;Acc:MGI:97362]
ENSMUSG00000020614	-0.46047	2.81571	-4.11629	0.00120054	0.0392482	-0.686721	Fam20a	protein_coding	family with sequence similarity 20, member A [Source:MGI Symbol;Acc:MGI:2388266]
ENSMUSG00000002968	-0.460413	5.4539	-2.42775	0.0303568	0.178789	-4.04729	Med25	protein_coding	mediator of RNA polymerase II transcription, subunit 25 homolog (yeast) [Source:MGI Symbol;Acc:MGI:1922863]
ENSMUSG00000000766	-0.459309	3.68156	-5.2343	0.000157968	0.0150578	1.18061	Oprm1	protein_coding	opioid receptor, mu 1 [Source:MGI Symbol;Acc:MGI:97441]
ENSMUSG00000002265	-0.458203	9.04709	-7.05108	8.37086e-06	0.00403261	3.90811	Peg3	protein_coding	paternally expressed 3 [Source:MGI Symbol;Acc:MGI:104748]
ENSMUSG00000037681	-0.458168	2.76089	-4.14006	0.00114813	0.0383231	-0.641715	Esyt3	protein_coding	extended synaptotagmin-like protein 3 [Source:MGI Symbol;Acc:MGI:1098699]
ENSMUSG00000005237	-0.45703	3.31294	-3.75373	0.00238614	0.052334	-1.37033	Dnahc2	protein_coding	dynein, axonemal, heavy chain 2 [Source:MGI Symbol;Acc:MGI:107731]
ENSMUSG00000084616	-0.456628	-0.109338	-2.32609	0.0367194	0.196861	-3.52082	U6	snRNA	U6 spliceosomal RNA [Source:RFAM;Acc:RF00026]
ENSMUSG00000063626	-0.456383	5.25506	-4.82751	0.000324509	0.0213756	0.369789	Unc5d	protein_coding	unc-5 homolog D (C. elegans) [Source:MGI Symbol;Acc:MGI:2389364]
ENSMUSG00000038094	-0.455762	2.99737	-3.76916	0.00231692	0.0514577	-1.29864	Atp13a4	protein_coding	ATPase type 13A4 [Source:MGI Symbol;Acc:MGI:1924456]
ENSMUSG00000019947	-0.455402	4.25793	-5.62973	8.01684e-05	0.0115181	1.81078	Arid5b	protein_coding	AT rich interactive domain 5B (MRF1-like) [Source:MGI Symbol;Acc:MGI:2175912]
ENSMUSG00000062382	-0.454826	0.874823	-2.41077	0.0313406	0.18164	-3.41546	Gm10116	protein_coding	predicted pseudogene 10116 [Source:MGI Symbol;Acc:MGI:3779109]
ENSMUSG00000035067	-0.454109	3.06427	-3.67406	0.00277873	0.0572701	-1.48472	Xkr6	protein_coding	X Kell blood group precursor related family member 6 homolog [Source:MGI Symbol;Acc:MGI:2447765]
ENSMUSG00000030530	-0.453546	4.66481	-3.37451	0.00494155	0.0746201	-2.22035	Furin	protein_coding	furin (paired basic amino acid cleaving enzyme) [Source:MGI Symbol;Acc:MGI:97513]
ENSMUSG00000090137	-0.453376	0.545985	-2.42633	0.0304376	0.179059	-3.38744	Uba52	protein_coding	ubiquitin A-52 residue ribosomal protein fusion product 1 [Source:MGI Symbol;Acc:MGI:98887]
ENSMUSG00000031431	-0.453119	5.60127	-5.95212	4.6864e-05	0.00916104	2.27093	Tsc22d3	protein_coding	TSC22 domain family, member 3 [Source:MGI Symbol;Acc:MGI:1196284]
ENSMUSG00000021327	-0.45171	5.61109	-4.36578	0.000753731	0.0319321	-0.500896	Zkscan3	protein_coding	zinc finger with KRAB and SCAN domains 3 [Source:MGI Symbol;Acc:MGI:1919989]
ENSMUSG00000034275	-0.451599	3.95117	-2.40729	0.0315457	0.182189	-3.86583	Igsf9b	protein_coding	immunoglobulin superfamily, member 9B [Source:MGI Symbol;Acc:MGI:2685354]
ENSMUSG00000042761	-0.450561	3.04768	-3.72279	0.00253145	0.0537519	-1.39017	Mrap2	protein_coding	melanocortin 2 receptor accessory protein 2 [Source:MGI Symbol;Acc:MGI:3609239]
ENSMUSG00000028950	-0.450191	1.84179	-2.48033	0.0274946	0.169613	-3.40233	Tas1r1	protein_coding	taste receptor, type 1, member 1 [Source:MGI Symbol;Acc:MGI:1927505]
ENSMUSG00000030847	-0.450149	2.45545	-4.60884	0.000482124	0.0263344	0.132031	Bag3	protein_coding	BCL2-associated athanogene 3 [Source:MGI Symbol;Acc:MGI:1352493]
ENSMUSG00000003032	-0.450107	1.61102	-2.98596	0.0104583	0.107564	-2.55663	Klf4	protein_coding	Kruppel-like factor 4 (gut) [Source:MGI Symbol;Acc:MGI:1342287]
ENSMUSG00000010358	-0.450098	0.000893366	-2.6714	0.0191295	0.142406	-3.05272	Ifi35	protein_coding	interferon-induced protein 35 [Source:MGI Symbol;Acc:MGI:1917360]
ENSMUSG00000055116	-0.449112	5.07115	-6.01514	4.22664e-05	0.0090175	2.39184	Arntl	protein_coding	aryl hydrocarbon receptor nuclear translocator-like [Source:MGI Symbol;Acc:MGI:1096381]
ENSMUSG00000054477	-0.44892	4.3842	-5.16872	0.000177144	0.0160662	1.04256	Kcnn2	protein_coding	potassium intermediate/small conductance calcium-activated channel, subfamily N, member 2 [Source:MGI Symbol;Acc:MGI:2153182]
ENSMUSG00000084824	-0.448548	2.29712	-3.54581	0.00355358	0.0642268	-1.64833	Gm16344	antisense	predicted gene 16344 [Source:MGI Symbol;Acc:MGI:3840129]
ENSMUSG00000030111	-0.447896	-0.0535491	-2.51035	0.0259786	0.165462	-3.27919	A2m	protein_coding	alpha-2-macroglobulin [Source:MGI Symbol;Acc:MGI:2449119]
ENSMUSG00000056763	-0.44691	4.6897	-3.8574	0.00195848	0.0479984	-1.34651	Cspp1	protein_coding	centrosome and spindle pole associated protein 1 [Source:MGI Symbol;Acc:MGI:2681832]
ENSMUSG00000096917	-0.445577	0.361358	-3.01924	0.00980827	0.103994	-2.53609	AC130841.1	lincRNA
ENSMUSG00000046027	-0.445498	5.31358	-2.75562	0.0162842	0.132911	-3.47153	Stard5	protein_coding	StAR-related lipid transfer (START) domain containing 5 [Source:MGI Symbol;Acc:MGI:2156765]
ENSMUSG00000031502	-0.444844	4.69154	-3.6067	0.00316158	0.0606917	-1.80843	Col4a1	protein_coding	collagen, type IV, alpha 1 [Source:MGI Symbol;Acc:MGI:88454]
ENSMUSG00000029602	-0.44435	6.11068	-3.61894	0.00308822	0.0602821	-1.92622	Rasal1	protein_coding	RAS protein activator like 1 (GAP1 like) [Source:MGI Symbol;Acc:MGI:1330842]
ENSMUSG00000047767	-0.444128	3.6939	-2.5903	0.0223249	0.153885	-3.50767	Atg16l2	protein_coding	autophagy related 16-like 2 (S. cerevisiae) [Source:MGI Symbol;Acc:MGI:1920933]
ENSMUSG00000055926	-0.444087	1.71278	-2.32195	0.0370035	0.197471	-3.64372	Gm14137	protein_coding	predicted gene 14137 [Source:MGI Symbol;Acc:MGI:3651144]
ENSMUSG00000091405	-0.443865	0.578196	-2.35384	0.0348665	0.191814	-3.49323	Hist2h4	protein_coding	histone cluster 2, H4 [Source:MGI Symbol;Acc:MGI:2140113]
ENSMUSG00000066944	-0.443464	-0.433028	-2.18917	0.0473101	0.221137	-3.70312	4921513D11Rik	protein_coding	RIKEN cDNA 4921513D11 gene [Source:MGI Symbol;Acc:MGI:1918173]
ENSMUSG00000042567	-0.443228	1.8292	-2.22302	0.0444516	0.214334	-3.82733	Nek10	protein_coding	NIMA (never in mitosis gene a)- related kinase 10 [Source:MGI Symbol;Acc:MGI:2685128]
ENSMUSG00000020571	-0.442973	6.68082	-10.0683	1.57484e-07	0.00104081	7.82534	Pdia6	protein_coding	protein disulfide isomerase associated 6 [Source:MGI Symbol;Acc:MGI:1919103]
ENSMUSG00000004677	-0.442139	6.10403	-3.35225	0.00515822	0.0761519	-2.43449	Myo9b	protein_coding	myosin IXb [Source:MGI Symbol;Acc:MGI:106624]
ENSMUSG00000054499	-0.441638	3.34113	-3.76284	0.00234504	0.0518919	-1.3329	Dedd2	protein_coding	death effector domain-containing DNA binding protein 2 [Source:MGI Symbol;Acc:MGI:1914629]
ENSMUSG00000030677	-0.441179	1.38249	-2.7597	0.0161574	0.132476	-2.91211	Kif22	protein_coding	kinesin family member 22 [Source:MGI Symbol;Acc:MGI:109233]
ENSMUSG00000054640	-0.441028	4.74576	-4.15138	0.00112402	0.0379013	-0.797195	Slc8a1	protein_coding	solute carrier family 8 (sodium/calcium exchanger), member 1 [Source:MGI Symbol;Acc:MGI:107956]
ENSMUSG00000021464	-0.440927	-1.06242	-2.24609	0.0425981	0.209916	-3.67172	Ror2	protein_coding	receptor tyrosine kinase-like orphan receptor 2 [Source:MGI Symbol;Acc:MGI:1347521]
ENSMUSG00000090963	-0.44078	0.208886	-2.50363	0.026311	0.16629	-3.27602	Gm17655	protein_coding	predicted gene, 17655 [Source:MGI Symbol;Acc:MGI:4937289]
ENSMUSG00000018906	-0.440102	3.64371	-4.37635	0.000739126	0.0316381	-0.286298	P4ha2	protein_coding	procollagen-proline, 2-oxoglutarate 4-dioxygenase (proline 4-hydroxylase), alpha II polypeptide [Source:MGI Symbol;Acc:MGI:894286]
ENSMUSG00000005718	-0.439644	1.64959	-2.49969	0.0265073	0.166527	-3.35018	Tfap4	protein_coding	transcription factor AP4 [Source:MGI Symbol;Acc:MGI:103239]
ENSMUSG00000021495	-0.439359	5.97868	-2.25143	0.0421792	0.208654	-4.42783	Fam193b	protein_coding	family with sequence similarity 193, member B [Source:MGI Symbol;Acc:MGI:2385851]
ENSMUSG00000084885	-0.439131	0.0911664	-3.11989	0.00807716	0.0948731	-2.41181	3010001F23Rik	lincRNA	RIKEN cDNA 3010001F23 gene [Source:MGI Symbol;Acc:MGI:1922943]
ENSMUSG00000038538	-0.438737	6.25159	-3.65684	0.00287185	0.0583402	-1.87105	Ubn2	protein_coding	ubinuclein 2 [Source:MGI Symbol;Acc:MGI:2444236]
ENSMUSG00000094856	-0.438471	1.19857	-2.70308	0.0180064	0.139327	-2.99963	Gm17316	protein_coding	predicted gene, 17316 [Source:MGI Symbol;Acc:MGI:4936950]
ENSMUSG00000061104	-0.438279	1.56933	-3.74555	0.00242371	0.0527342	-1.32609	Gm10094	protein_coding	predicted gene 10094 [Source:MGI Symbol;Acc:MGI:3704317]
ENSMUSG00000032254	-0.438121	1.06532	-2.96589	0.0108707	0.109349	-2.58017	Kif23	protein_coding	kinesin family member 23 [Source:MGI Symbol;Acc:MGI:1919069]
ENSMUSG00000097248	-0.437259	0.0716461	-2.20433	0.0460089	0.218199	-3.68542	AC125279.2	lincRNA
ENSMUSG00000097337	-0.437158	1.21161	-2.62217	0.0210117	0.149977	-3.12948	AL606962.1	lincRNA
ENSMUSG00000042215	-0.436551	1.99885	-3.09147	0.00853259	0.0971715	-2.408	Bag2	protein_coding	BCL2-associated athanogene 2 [Source:MGI Symbol;Acc:MGI:1891254]
ENSMUSG00000050919	-0.435978	1.11899	-2.86671	0.0131575	0.119591	-2.73471	Zfp366	protein_coding	zinc finger protein 366 [Source:MGI Symbol;Acc:MGI:2178429]
ENSMUSG00000036052	-0.434259	6.88654	-5.12318	0.000191875	0.016809	0.801525	Dnajb5	protein_coding	DnaJ (Hsp40) homolog, subfamily B, member 5 [Source:MGI Symbol;Acc:MGI:1930018]
ENSMUSG00000000579	-0.433886	3.86885	-3.34273	0.00525377	0.0771033	-2.18377	Dynlt1c	protein_coding	dynein light chain Tctex-type 1C [Source:MGI Symbol;Acc:MGI:3807476]
ENSMUSG00000005357	-0.43388	2.2031	-3.82751	0.00207306	0.0490376	-1.16598	Slc1a6	protein_coding	solute carrier family 1 (high affinity aspartate/glutamate transporter), member 6 [Source:MGI Symbol;Acc:MGI:1096331]
ENSMUSG00000018476	-0.433874	4.66933	-2.65089	0.0198929	0.145394	-3.55168	Kdm6b	protein_coding	KDM1 lysine (K)-specific demethylase 6B [Source:MGI Symbol;Acc:MGI:2448492]
ENSMUSG00000097133	-0.433537	0.260915	-2.18659	0.0475348	0.221403	-3.71966	AC122200.1	lincRNA
ENSMUSG00000032327	-0.433138	4.16943	-2.42607	0.0304527	0.179059	-3.87318	Stra6	protein_coding	stimulated by retinoic acid gene 6 [Source:MGI Symbol;Acc:MGI:107742]
ENSMUSG00000045968	-0.433008	0.0169257	-2.59019	0.0223296	0.153885	-3.16428	5830403L16Rik	protein_coding	RIKEN cDNA 5830403L16 gene [Source:MGI Symbol;Acc:MGI:1923273]
ENSMUSG00000039632	-0.43276	2.87906	-4.15524	0.00111591	0.0377876	-0.621249	Ccdc151	protein_coding	coiled-coil domain containing 151 [Source:MGI Symbol;Acc:MGI:1924859]
ENSMUSG00000020566	-0.432715	3.13138	-2.76059	0.01613	0.132476	-3.13177	Atp6v1c2	protein_coding	ATPase, H+ transporting, lysosomal V1 subunit C2 [Source:MGI Symbol;Acc:MGI:1916025]
ENSMUSG00000036411	-0.432235	2.487	-4.16105	0.00110383	0.0377208	-0.603579	9530077C05Rik	protein_coding	RIKEN cDNA 9530077C05 gene [Source:MGI Symbol;Acc:MGI:1915533]
ENSMUSG00000036661	-0.43198	1.49464	-2.67891	0.0188573	0.141802	-3.04739	Dennd3	protein_coding	DENN/MADD domain containing 3 [Source:MGI Symbol;Acc:MGI:2146009]
ENSMUSG00000070802	-0.431288	9.15862	-7.64477	3.52747e-06	0.00340546	4.77325	Pnmal2	protein_coding	PNMA-like 2 [Source:MGI Symbol;Acc:MGI:3645856]
ENSMUSG00000024807	-0.431042	5.48779	-4.87234	0.000299439	0.0202627	0.437831	Syvn1	protein_coding	synovial apoptosis inhibitor 1, synoviolin [Source:MGI Symbol;Acc:MGI:1921376]
ENSMUSG00000024376	-0.430822	1.91877	-3.31934	0.00549623	0.0788794	-2.01622	Epb4.1l4a	protein_coding	erythrocyte protein band 4.1-like 4a [Source:MGI Symbol;Acc:MGI:103007]
ENSMUSG00000027715	-0.430155	1.49882	-2.90134	0.0123095	0.115502	-2.69006	Ccna2	protein_coding	cyclin A2 [Source:MGI Symbol;Acc:MGI:108069]
ENSMUSG00000063364	-0.4296	1.02897	-2.70732	0.0178613	0.138551	-2.9816	3300002I08Rik	protein_coding	RIKEN cDNA 3300002I08 gene [Source:MGI Symbol;Acc:MGI:1916527]
ENSMUSG00000036833	-0.429254	3.66588	-5.86151	5.44175e-05	0.00999014	2.18392	Pnpla7	protein_coding	patatin-like phospholipase domain containing 7 [Source:MGI Symbol;Acc:MGI:2385325]
ENSMUSG00000054717	-0.428873	3.00393	-3.53566	0.00362356	0.0648414	-1.71043	Hmgb2	protein_coding	high mobility group box 2 [Source:MGI Symbol;Acc:MGI:96157]
ENSMUSG00000029206	-0.428141	3.89014	-3.03556	0.00950441	0.102546	-2.75407	Nsun7	protein_coding	NOL1/NOP2/Sun domain family, member 7 [Source:MGI Symbol;Acc:MGI:1918168]
ENSMUSG00000061859	-0.427824	4.47021	-4.56176	0.000525424	0.0272704	-0.0307057	Inadl	protein_coding	InaD-like (Drosophila) [Source:MGI Symbol;Acc:MGI:1277960]
ENSMUSG00000024427	-0.427794	3.51358	-3.50459	0.00384662	0.0669144	-1.82686	Spry4	protein_coding	sprouty homolog 4 (Drosophila) [Source:MGI Symbol;Acc:MGI:1345144]
ENSMUSG00000001520	-0.427635	4.12445	-3.92587	0.00171971	0.0447531	-1.14869	Nrip2	protein_coding	nuclear receptor interacting protein 2 [Source:MGI Symbol;Acc:MGI:1891884]
ENSMUSG00000019789	-0.427294	2.27183	-3.40774	0.00463502	0.0729868	-1.88979	Hey2	protein_coding	hairy/enhancer-of-split related with YRPW motif 2 [Source:MGI Symbol;Acc:MGI:1341884]
ENSMUSG00000097521	-0.426897	-0.88706	-2.23576	0.043419	0.21136	-3.67296	AC122283.1	lincRNA
ENSMUSG00000006395	-0.426796	2.53184	-2.68516	0.0186336	0.141443	-3.15222	Hyi	polymorphic_pseudogene	hydroxypyruvate isomerase homolog (E. coli) [Source:MGI Symbol;Acc:MGI:1915430]
ENSMUSG00000020185	-0.426778	0.0368567	-2.63731	0.0204146	0.147625	-3.10174	E2f7	protein_coding	E2F transcription factor 7 [Source:MGI Symbol;Acc:MGI:1289147]
ENSMUSG00000042564	-0.426743	3.42909	-4.20258	0.00102126	0.0365496	-0.573693	4933432B09Rik	protein_coding	RIKEN cDNA 4933432B09 gene [Source:MGI Symbol;Acc:MGI:1922979]
ENSMUSG00000047696	-0.426097	1.00398	-2.94089	0.0114072	0.111744	-2.61933	Ccdc144b	protein_coding	coiled-coil domain containing 144B [Source:MGI Symbol;Acc:MGI:2681852]
ENSMUSG00000032360	-0.425822	2.34175	-4.03521	0.00139848	0.0412614	-0.815979	Hcrtr2	protein_coding	hypocretin (orexin) receptor 2 [Source:MGI Symbol;Acc:MGI:2680765]
ENSMUSG00000089707	-0.42581	0.493468	-2.3894	0.0326223	0.185175	-3.44037	4921525B02Rik	antisense	RIKEN cDNA 4921525B02 gene [Source:MGI Symbol;Acc:MGI:1918148]
ENSMUSG00000074264	-0.425804	4.33505	-2.82569	0.0142364	0.124269	-3.20279	Amy1	protein_coding	amylase 1, salivary [Source:MGI Symbol;Acc:MGI:88019]
ENSMUSG00000029510	-0.425745	1.81104	-2.16171	0.0497541	0.225349	-3.90754	Gpc2	protein_coding	glypican 2 (cerebroglycan) [Source:MGI Symbol;Acc:MGI:1919201]
ENSMUSG00000005483	-0.425452	5.39464	-6.99973	9.03969e-06	0.00403261	3.89512	Dnajb1	protein_coding	DnaJ (Hsp40) homolog, subfamily B, member 1 [Source:MGI Symbol;Acc:MGI:1931874]
ENSMUSG00000042423	-0.425289	4.8005	-3.3732	0.00495407	0.0746386	-2.24183	Fbrs	protein_coding	fibrosin [Source:MGI Symbol;Acc:MGI:104648]
ENSMUSG00000037761	-0.424723	3.09507	-3.58241	0.00331241	0.0618994	-1.64341	Actr5	protein_coding	ARP5 actin-related protein 5 [Source:MGI Symbol;Acc:MGI:1924748]
ENSMUSG00000040473	-0.424138	4.00127	-3.14419	0.00770693	0.0928171	-2.56653	A330021E22Rik	protein_coding	RIKEN cDNA A330021E22 gene [Source:MGI Symbol;Acc:MGI:2443778]
ENSMUSG00000022436	-0.423134	3.35145	-2.36285	0.0342843	0.190152	-3.81421	Sh3bp1	protein_coding	SH3-domain binding protein 1 [Source:MGI Symbol;Acc:MGI:104603]
ENSMUSG00000022203	-0.423093	3.05985	-2.50463	0.0262611	0.166139	-3.52001	Efs	protein_coding	embryonal Fyn-associated substrate [Source:MGI Symbol;Acc:MGI:105311]
ENSMUSG00000049985	-0.423053	1.88515	-2.79668	0.0150517	0.127716	-2.88914	Ankrd55	protein_coding	ankyrin repeat domain 55 [Source:MGI Symbol;Acc:MGI:1924568]
ENSMUSG00000041577	-0.42277	3.63828	-3.16007	0.00747427	0.0922541	-2.47631	Prelp	protein_coding	proline arginine-rich end leucine-rich repeat [Source:MGI Symbol;Acc:MGI:2151110]
ENSMUSG00000044349	-0.4222	10.1286	-2.26479	0.0411485	0.206336	-4.56793	Snhg11	protein_coding	small nucleolar RNA host gene 11 [Source:MGI Symbol;Acc:MGI:2441845]
ENSMUSG00000003123	-0.422021	3.08351	-4.38421	0.000728442	0.0313974	-0.233309	Lipe	protein_coding	lipase, hormone sensitive [Source:MGI Symbol;Acc:MGI:96790]
ENSMUSG00000006456	-0.421882	4.41857	-6.23842	2.94473e-05	0.0073616	2.77034	Rbm14	protein_coding	RNA binding motif protein 14 [Source:MGI Symbol;Acc:MGI:1929092]
ENSMUSG00000039997	-0.421137	0.541372	-2.2637	0.0412322	0.206651	-3.62038	Ifi203	protein_coding	interferon activated gene 203 [Source:MGI Symbol;Acc:MGI:96428]
ENSMUSG00000011658	-0.420671	4.06207	-2.70276	0.0180176	0.139327	-3.36935	Fuz	protein_coding	fuzzy homolog (Drosophila) [Source:MGI Symbol;Acc:MGI:1917550]
ENSMUSG00000027840	-0.420448	1.70082	-3.12607	0.00798129	0.0941374	-2.33373	Wnt2b	protein_coding	wingless related MMTV integration site 2b [Source:MGI Symbol;Acc:MGI:1261834]
ENSMUSG00000071793	-0.418665	4.81101	-2.60749	0.0216072	0.152025	-3.67783	2610005L07Rik	pseudogene	RIKEN cDNA 2610005L07 gene [Source:MGI Symbol;Acc:MGI:1914283]
ENSMUSG00000039852	-0.418108	7.19228	-5.34313	0.000130787	0.0136449	1.17827	Rere	protein_coding	arginine glutamic acid dipeptide (RE) repeats [Source:MGI Symbol;Acc:MGI:2683486]
ENSMUSG00000049723	-0.4179	1.45676	-2.52958	0.0250502	0.162343	-3.28708	Mmp12	protein_coding	matrix metallopeptidase 12 [Source:MGI Symbol;Acc:MGI:97005]
ENSMUSG00000055866	-0.417864	5.84519	-4.4153	0.000687762	0.0305241	-0.414595	Per2	protein_coding	period homolog 2 (Drosophila) [Source:MGI Symbol;Acc:MGI:1195265]
ENSMUSG00000001065	-0.417312	3.61852	-2.5979	0.0220046	0.152966	-3.46311	Zfp276	protein_coding	zinc finger protein (C2H2 type) 276 [Source:MGI Symbol;Acc:MGI:1888495]
ENSMUSG00000020205	-0.416876	4.7308	-3.72123	0.002539	0.0537829	-1.58568	Phlda1	protein_coding	pleckstrin homology-like domain, family A, member 1 [Source:MGI Symbol;Acc:MGI:1096880]
ENSMUSG00000011751	-0.416312	7.41691	-2.30146	0.0384418	0.200409	-4.42506	Spnb4	protein_coding	spectrin beta 4 [Source:MGI Symbol;Acc:MGI:1890574]
ENSMUSG00000019874	-0.415891	4.18798	-4.85381	0.000309547	0.0206646	0.490882	Fabp7	protein_coding	fatty acid binding protein 7, brain [Source:MGI Symbol;Acc:MGI:101916]
ENSMUSG00000035649	-0.415661	5.80235	-3.52365	0.00370818	0.0657621	-2.08723	Zcchc7	protein_coding	zinc finger, CCHC domain containing 7 [Source:MGI Symbol;Acc:MGI:2442912]
ENSMUSG00000072720	-0.415567	0.794686	-2.19552	0.0467612	0.21988	-3.71986	Myo18b	protein_coding	myosin XVIIIb [Source:MGI Symbol;Acc:MGI:1921626]
ENSMUSG00000029814	-0.41503	1.34791	-3.40012	0.00470351	0.0735233	-1.88679	Igf2bp3	protein_coding	insulin-like growth factor 2 mRNA binding protein 3 [Source:MGI Symbol;Acc:MGI:1890359]
ENSMUSG00000034037	-0.414684	3.53978	-3.75684	0.00237203	0.05214	-1.36278	Fgd5	protein_coding	FYVE, RhoGEF and PH domain containing 5 [Source:MGI Symbol;Acc:MGI:2443369]
ENSMUSG00000023873	-0.414671	1.24896	-3.42956	0.00444423	0.0719035	-1.8403	1700010I14Rik	protein_coding	RIKEN cDNA 1700010I14 gene [Source:MGI Symbol;Acc:MGI:1914181]
ENSMUSG00000067928	-0.414574	3.28646	-4.62624	0.000467067	0.0258674	0.16988	Zfp760	protein_coding	zinc finger protein 760 [Source:MGI Symbol;Acc:MGI:2679257]
ENSMUSG00000000794	-0.414164	4.52661	-4.84479	0.000314597	0.0209313	0.467072	Kcnn3	protein_coding	potassium intermediate/small conductance calcium-activated channel, subfamily N, member 3 [Source:MGI Symbol;Acc:MGI:2153183]
ENSMUSG00000022974	-0.41403	5.79206	-3.02089	0.00977715	0.103905	-3.02988	Gcfc1	protein_coding	GC-rich sequence DNA-binding factor 1 [Source:MGI Symbol;Acc:MGI:1914617]
ENSMUSG00000032311	-0.413815	0.62563	-2.33331	0.0362285	0.195669	-3.52406	Nrg4	protein_coding	neuregulin 4 [Source:MGI Symbol;Acc:MGI:1933833]
ENSMUSG00000031508	-0.413608	5.60443	-3.76988	0.00231375	0.0514577	-1.60363	Ankrd10	protein_coding	ankyrin repeat domain 10 [Source:MGI Symbol;Acc:MGI:1921840]
ENSMUSG00000074733	-0.413571	5.89708	-3.66936	0.00280382	0.057501	-1.82112	5830428H23Rik	processed_transcript	RIKEN cDNA 5830428H23 gene [Source:MGI Symbol;Acc:MGI:1926073]
ENSMUSG00000030871	-0.413211	3.46763	-5.29662	0.000141751	0.0141231	1.28532	Ears2	protein_coding	glutamyl-tRNA synthetase 2 (mitochondrial)(putative) [Source:MGI Symbol;Acc:MGI:1914667]
ENSMUSG00000097207	-0.413148	1.4094	-3.10571	0.00830121	0.0960037	-2.35949	AC112688.1	lincRNA
ENSMUSG00000038524	-0.412413	2.05174	-3.16899	0.00734662	0.0911523	-2.27498	Fchsd1	protein_coding	FCH and double SH3 domains 1 [Source:MGI Symbol;Acc:MGI:2441771]
ENSMUSG00000057329	-0.411797	5.09498	-5.47841	0.000103661	0.0123864	1.50872	Bcl2	protein_coding	B cell leukemia/lymphoma 2 [Source:MGI Symbol;Acc:MGI:88138]
ENSMUSG00000032198	-0.411661	3.77037	-2.18323	0.0478291	0.22172	-4.19409	Dock6	protein_coding	dedicator of cytokinesis 6 [Source:MGI Symbol;Acc:MGI:1914789]
ENSMUSG00000019986	-0.411237	8.62785	-5.51778	9.69277e-05	0.0123864	1.4442	Ahi1	protein_coding	Abelson helper integration site 1 [Source:MGI Symbol;Acc:MGI:87971]
ENSMUSG00000070047	-0.410663	6.84487	-5.65643	7.664e-05	0.0113702	1.7232	Fat1	protein_coding	FAT tumor suppressor homolog 1 (Drosophila) [Source:MGI Symbol;Acc:MGI:109168]
ENSMUSG00000034687	-0.410601	6.5391	-6.5257	1.86855e-05	0.00594632	3.14311	Fras1	protein_coding	Fraser syndrome 1 homolog (human) [Source:MGI Symbol;Acc:MGI:2385368]
ENSMUSG00000020412	-0.410185	5.03523	-4.78141	0.000352577	0.0222559	0.304466	Ascc2	protein_coding	activating signal cointegrator 1 complex subunit 2 [Source:MGI Symbol;Acc:MGI:1922702]
ENSMUSG00000028977	-0.409996	2.96737	-3.74083	0.00244567	0.0527642	-1.3413	Casz1	protein_coding	castor zinc finger 1 [Source:MGI Symbol;Acc:MGI:1196251]
ENSMUSG00000090063	-0.409723	5.70294	-5.66991	7.49202e-05	0.0113702	1.79025	Dlx6as1	antisense	Dlx6 antisense RNA 1 [Source:MGI Symbol;Acc:MGI:2443217]
ENSMUSG00000087368	-0.408869	1.64148	-3.16327	0.00742821	0.0919418	-2.26935	BC065397	processed_transcript	cDNA sequence BC065397 [Source:MGI Symbol;Acc:MGI:3584520]
ENSMUSG00000029862	-0.408638	1.32278	-2.62784	0.0207862	0.149052	-3.12888	Clcn1	protein_coding	chloride channel 1 [Source:MGI Symbol;Acc:MGI:88417]
ENSMUSG00000054958	-0.408602	2.15394	-4.33194	0.000802548	0.0327552	-0.335962	Nt5c1a	protein_coding	5'-nucleotidase, cytosolic IA [Source:MGI Symbol;Acc:MGI:2155700]
ENSMUSG00000097715	-0.407996	1.13751	-2.8766	0.0129097	0.118391	-2.72115	CT030166.1	lincRNA
ENSMUSG00000035769	-0.407702	2.22892	-2.92407	0.0117827	0.1131	-2.69973	Xylb	protein_coding	xylulokinase homolog (H. influenzae) [Source:MGI Symbol;Acc:MGI:2142985]
ENSMUSG00000003824	-0.406837	0.696447	-2.68059	0.0187969	0.141735	-3.0175	Syce2	protein_coding	synaptonemal complex central element protein 2 [Source:MGI Symbol;Acc:MGI:1919096]
ENSMUSG00000070366	-0.406528	1.77191	-4.12898	0.00117226	0.0389319	-0.686103	Ppapdc1a	protein_coding	phosphatidic acid phosphatase type 2 domain containing 1A [Source:MGI Symbol;Acc:MGI:2685936]
ENSMUSG00000024137	-0.406283	4.41069	-2.5009	0.0264469	0.166412	-3.78729	E4f1	protein_coding	E4F transcription factor 1 [Source:MGI Symbol;Acc:MGI:109530]
ENSMUSG00000066892	-0.405454	3.06863	-2.94126	0.011399	0.111744	-2.77913	Fbxl12	protein_coding	F-box and leucine-rich repeat protein 12 [Source:MGI Symbol;Acc:MGI:1354738]
ENSMUSG00000039477	-0.405025	5.92256	-2.35901	0.0345309	0.190895	-4.22863	Tnrc18	protein_coding	trinucleotide repeat containing 18 [Source:MGI Symbol;Acc:MGI:3648294]
ENSMUSG00000034768	-0.403815	0.522678	-2.18266	0.0478795	0.221801	-3.7258	Asb16	protein_coding	ankyrin repeat and SOCS box-containing 16 [Source:MGI Symbol;Acc:MGI:2654437]
ENSMUSG00000025269	-0.403713	3.05833	-5.07333	0.00020948	0.0172338	0.917749	Apex2	protein_coding	apurinic/apyrimidinic endonuclease 2 [Source:MGI Symbol;Acc:MGI:1924872]
ENSMUSG00000018845	-0.403392	0.232733	-2.75867	0.0161894	0.132476	-2.91546	Unc45b	protein_coding	unc-45 homolog B (C. elegans) [Source:MGI Symbol;Acc:MGI:2443377]
ENSMUSG00000040565	-0.402984	6.02535	-5.16251	0.00017908	0.0160662	0.90558	Btaf1	protein_coding	BTAF1 RNA polymerase II, B-TFIID transcription factor-associated, (Mot1 homolog, S. cerevisiae) [Source:MGI Symbol;Acc:MGI:2147538]
ENSMUSG00000085334	-0.402866	4.54093	-2.69629	0.0182416	0.140239	-3.46656	Gm12940	processed_transcript	predicted gene 12940 [Source:MGI Symbol;Acc:MGI:3702626]
ENSMUSG00000087263	-0.402066	-0.0066982	-2.46264	0.0284273	0.172566	-3.33774	Gm15726	antisense	predicted gene 15726 [Source:MGI Symbol;Acc:MGI:3783169]
ENSMUSG00000040490	-0.401662	3.67566	-4.33229	0.000802019	0.0327552	-0.362777	Lrfn2	protein_coding	leucine rich repeat and fibronectin type III domain containing 2 [Source:MGI Symbol;Acc:MGI:1917780]
ENSMUSG00000046287	-0.40156	3.81481	-2.93992	0.0114286	0.11177	-2.90942	Pnma3	protein_coding	paraneoplastic antigen MA3 [Source:MGI Symbol;Acc:MGI:2180565]
ENSMUSG00000036760	-0.40064	2.88156	-2.64889	0.019969	0.145668	-3.26233	Kcnk9	protein_coding	potassium channel, subfamily K, member 9 [Source:MGI Symbol;Acc:MGI:3521816]
ENSMUSG00000029456	-0.399234	1.71675	-2.45554	0.0288101	0.173993	-3.43556	Acad10	protein_coding	acyl-Coenzyme A dehydrogenase family, member 10 [Source:MGI Symbol;Acc:MGI:1919235]
ENSMUSG00000024339	-0.398983	1.46873	-2.52999	0.0250311	0.162343	-3.27523	Tap2	protein_coding	transporter 2, ATP-binding cassette, sub-family B (MDR/TAP) [Source:MGI Symbol;Acc:MGI:98484]
ENSMUSG00000066705	-0.398432	6.07801	-4.44893	0.00064639	0.0298938	-0.376067	Fxyd6	protein_coding	FXYD domain-containing ion transport regulator 6 [Source:MGI Symbol;Acc:MGI:1890226]
ENSMUSG00000031503	-0.398201	4.96035	-2.53214	0.0249292	0.162163	-3.81971	Col4a2	protein_coding	collagen, type IV, alpha 2 [Source:MGI Symbol;Acc:MGI:88455]
ENSMUSG00000061589	-0.397587	6.18601	-2.24712	0.0425166	0.209748	-4.45456	Dot1l	protein_coding	DOT1-like, histone H3 methyltransferase (S. cerevisiae) [Source:MGI Symbol;Acc:MGI:2143886]
ENSMUSG00000024817	-0.396876	6.01008	-8.71884	8.22999e-07	0.00181307	6.22554	Uhrf2	protein_coding	ubiquitin-like, containing PHD and RING finger domains 2 [Source:MGI Symbol;Acc:MGI:1923718]
ENSMUSG00000045659	-0.395673	3.99531	-3.0107	0.00997123	0.104992	-2.7923	Plekha7	protein_coding	pleckstrin homology domain containing, family A member 7 [Source:MGI Symbol;Acc:MGI:2445094]
ENSMUSG00000062198	-0.39552	3.52491	-3.20993	0.00678835	0.0872279	-2.38277	2700097O09Rik	protein_coding	RIKEN cDNA 2700097O09 gene [Source:MGI Symbol;Acc:MGI:1919908]
ENSMUSG00000077191	-0.394282	0.26371	-2.3546	0.0348169	0.191701	-3.48488	Snord64	snoRNA	small nucleolar RNA, C/D box 64 [Source:MGI Symbol;Acc:MGI:3819546]
ENSMUSG00000013846	-0.39393	5.11566	-4.09854	0.00124126	0.0396943	-0.958206	St3gal1	protein_coding	ST3 beta-galactoside alpha-2,3-sialyltransferase 1 [Source:MGI Symbol;Acc:MGI:98304]
ENSMUSG00000002028	-0.393771	8.11257	-6.59382	1.68028e-05	0.00555247	3.21925	Mll1	protein_coding	myeloid/lymphoid or mixed-lineage leukemia 1 [Source:MGI Symbol;Acc:MGI:96995]
ENSMUSG00000028995	-0.392664	5.38693	-5.51141	9.79855e-05	0.0123864	1.53971	Fam126a	protein_coding	family with sequence similarity 126, member A [Source:MGI Symbol;Acc:MGI:2149839]
ENSMUSG00000048485	-0.392462	1.27255	-2.50225	0.0263796	0.1664	-3.30932	Zbtb8b	protein_coding	zinc finger and BTB domain containing 8b [Source:MGI Symbol;Acc:MGI:2387181]
ENSMUSG00000056458	-0.39232	3.94746	-3.75827	0.00236558	0.0521137	-1.43163	Stk30	protein_coding	serine/threonine kinase 30 [Source:MGI Symbol;Acc:MGI:1336881]
ENSMUSG00000035551	-0.391824	2.33744	-2.49613	0.0266862	0.167025	-3.44227	Igfbpl1	protein_coding	insulin-like growth factor binding protein-like 1 [Source:MGI Symbol;Acc:MGI:1933198]
ENSMUSG00000075600	-0.391785	2.42763	-3.66953	0.0028029	0.057501	-1.44035	Zc3h3	protein_coding	zinc finger CCCH type containing 3 [Source:MGI Symbol;Acc:MGI:2663721]
ENSMUSG00000029755	-0.391348	4.12355	-2.60215	0.0218276	0.15237	-3.54437	Dlx5	protein_coding	distal-less homeobox 5 [Source:MGI Symbol;Acc:MGI:101926]
ENSMUSG00000061186	-0.391251	2.34755	-2.9625	0.010942	0.109739	-2.6698	Sfmbt2	protein_coding	Scm-like with four mbt domains 2 [Source:MGI Symbol;Acc:MGI:2447794]
ENSMUSG00000029547	-0.39097	6.46476	-2.51641	0.0256824	0.164557	-3.99524	Ints1	protein_coding	integrator complex subunit 1 [Source:MGI Symbol;Acc:MGI:1915760]
ENSMUSG00000078821	-0.390777	3.45036	-2.43071	0.0301882	0.178403	-3.74964	Gm17414	antisense	predicted gene, 17414 [Source:MGI Symbol;Acc:MGI:4937048]
ENSMUSG00000036377	-0.390706	5.65626	-3.57262	0.00337527	0.062485	-1.97573	C530008M17Rik	protein_coding	RIKEN cDNA C530008M17 gene [Source:MGI Symbol;Acc:MGI:2444817]
ENSMUSG00000072966	-0.389772	7.2606	-5.45557	0.000107792	0.0125587	1.36917	Gprasp2	protein_coding	G protein-coupled receptor associated sorting protein 2 [Source:MGI Symbol;Acc:MGI:2442071]
ENSMUSG00000052353	-0.389263	2.94797	-3.37479	0.00493888	0.0746201	-2.01171	9930013L23Rik	protein_coding	RIKEN cDNA 9930013L23 gene [Source:MGI Symbol;Acc:MGI:2443629]
ENSMUSG00000086907	-0.388961	1.87263	-2.2323	0.0436968	0.212139	-3.80947	Gm15298	lincRNA	predicted gene 15298 [Source:MGI Symbol;Acc:MGI:3705276]
ENSMUSG00000027463	-0.388591	0.565542	-2.36838	0.0339313	0.189136	-3.46955	Slc52a3	protein_coding	solute carrier protein family 52, member 3 [Source:MGI Symbol;Acc:MGI:1916948]
ENSMUSG00000036698	-0.388292	7.43634	-6.90001	1.05054e-05	0.0042637	3.70171	Eif2c2	protein_coding	eukaryotic translation initiation factor 2C, 2 [Source:MGI Symbol;Acc:MGI:2446632]
ENSMUSG00000048154	-0.38819	7.23572	-2.99305	0.0103164	0.106886	-3.16985	Mll2	protein_coding	myeloid/lymphoid or mixed-lineage leukemia 2 [Source:MGI Symbol;Acc:MGI:2682319]
ENSMUSG00000025870	-0.388183	3.10112	-2.98536	0.0104705	0.107564	-2.7076	Arl10	protein_coding	ADP-ribosylation factor-like 10 [Source:MGI Symbol;Acc:MGI:1930788]
ENSMUSG00000027331	-0.387076	0.308008	-2.44784	0.0292305	0.175197	-3.35401	D2Ertd750e	protein_coding	DNA segment, Chr 2, ERATO Doi 750, expressed [Source:MGI Symbol;Acc:MGI:1289298]
ENSMUSG00000033253	-0.38666	5.90957	-2.8552	0.0134519	0.120572	-3.34793	Szt2	protein_coding	seizure threshold 2 [Source:MGI Symbol;Acc:MGI:3033336]
ENSMUSG00000039474	-0.38657	8.9033	-3.63074	0.00301916	0.0598609	-2.01508	Wfs1	protein_coding	Wolfram syndrome 1 homolog (human) [Source:MGI Symbol;Acc:MGI:1328355]
ENSMUSG00000062480	-0.386428	0.798822	-2.40696	0.0315655	0.182229	-3.42884	Acat3	protein_coding	acetyl-Coenzyme A acetyltransferase 3 [Source:MGI Symbol;Acc:MGI:109182]
ENSMUSG00000006241	-0.386262	2.75422	-2.49621	0.0266821	0.167025	-3.50431	Ccdc159	protein_coding	coiled-coil domain containing 159 [Source:MGI Symbol;Acc:MGI:1914369]
ENSMUSG00000035632	-0.385865	5.05312	-4.67573	0.000426863	0.024538	0.11953	Cnot3	protein_coding	CCR4-NOT transcription complex, subunit 3 [Source:MGI Symbol;Acc:MGI:2385261]
ENSMUSG00000073678	-0.385721	6.4083	-6.10254	3.66607e-05	0.00840818	2.476	Pgap1	protein_coding	post-GPI attachment to proteins 1 [Source:MGI Symbol;Acc:MGI:2443342]
ENSMUSG00000097462	-0.385143	0.0829695	-2.18074	0.048048	0.222173	-3.71392	AC136008.1	lincRNA
ENSMUSG00000097347	-0.384814	2.02015	-2.44341	0.0294757	0.176081	-3.49982	AC121292.1	lincRNA
ENSMUSG00000074415	-0.384658	5.78816	-2.71365	0.0176463	0.137584	-3.60594	2610203C20Rik	lincRNA	RIKEN cDNA 2610203C20 gene [Source:MGI Symbol;Acc:MGI:1917705]
ENSMUSG00000066306	-0.384279	7.21625	-6.15068	3.3913e-05	0.00810112	2.53223	Numa1	protein_coding	nuclear mitotic apparatus protein 1 [Source:MGI Symbol;Acc:MGI:2443665]
ENSMUSG00000028034	-0.384275	6.86956	-4.4313	0.000667746	0.0301476	-0.449144	Fubp1	protein_coding	far upstream element (FUSE) binding protein 1 [Source:MGI Symbol;Acc:MGI:1196294]
ENSMUSG00000086496	-0.383914	4.64242	-5.33717	0.000132141	0.0136449	1.29588	Gm14204	lincRNA	predicted gene 14204 [Source:MGI Symbol;Acc:MGI:3651576]
ENSMUSG00000042625	-0.38372	5.88589	-2.84118	0.0138191	0.122048	-3.37002	Safb2	protein_coding	scaffold attachment factor B2 [Source:MGI Symbol;Acc:MGI:2146808]
ENSMUSG00000031861	-0.383115	0.999655	-2.93837	0.0114627	0.1119	-2.62368	Lpar2	protein_coding	lysophosphatidic acid receptor 2 [Source:MGI Symbol;Acc:MGI:1858422]
ENSMUSG00000086607	-0.382956	1.13175	-2.7425	0.0166985	0.133878	-2.93451	4930511M06Rik	lincRNA	RIKEN cDNA 4930511M06 gene [Source:MGI Symbol;Acc:MGI:1922334]
ENSMUSG00000039057	-0.382729	5.69999	-4.92844	0.000270872	0.0189773	0.51019	Myo16	protein_coding	myosin XVI [Source:MGI Symbol;Acc:MGI:2685951]
ENSMUSG00000003762	-0.382318	3.64537	-2.91543	0.0119803	0.113993	-2.90016	Adck4	protein_coding	aarF domain containing kinase 4 [Source:MGI Symbol;Acc:MGI:1924139]
ENSMUSG00000020186	-0.381963	1.68494	-2.5762	0.022931	0.156184	-3.22795	Csrp2	protein_coding	cysteine and glycine-rich protein 2 [Source:MGI Symbol;Acc:MGI:1202907]
ENSMUSG00000025579	-0.381893	9.00073	-6.03936	4.06281e-05	0.00885302	2.31788	Gaa	protein_coding	glucosidase, alpha, acid [Source:MGI Symbol;Acc:MGI:95609]
ENSMUSG00000020230	-0.381798	5.68862	-5.36616	0.00012569	0.0133265	1.28293	Prmt2	protein_coding	protein arginine N-methyltransferase 2 [Source:MGI Symbol;Acc:MGI:1316652]
ENSMUSG00000031442	-0.381768	7.54851	-4.33743	0.000794399	0.0327454	-0.644813	Mcf2l	protein_coding	mcf.2 transforming sequence-like [Source:MGI Symbol;Acc:MGI:103263]
ENSMUSG00000036800	-0.381544	4.64953	-4.68976	0.000416131	0.0241954	0.17986	Fam135b	protein_coding	family with sequence similarity 135, member B [Source:MGI Symbol;Acc:MGI:1917613]
ENSMUSG00000045106	-0.381269	3.8648	-3.70571	0.00261544	0.0549324	-1.51584	Ccdc73	protein_coding	coiled-coil domain containing 73 [Source:MGI Symbol;Acc:MGI:3606488]
ENSMUSG00000046101	-0.381178	2.21517	-2.73521	0.0169331	0.134887	-3.03332	6030422M02Rik	protein_coding	RIKEN cDNA 6030422M02 gene [Source:MGI Symbol;Acc:MGI:3045334]
ENSMUSG00000007646	-0.381153	1.42321	-2.85918	0.0133494	0.120254	-2.75803	Rad51c	protein_coding	RAD51 homolog c (S. cerevisiae) [Source:MGI Symbol;Acc:MGI:2150020]
ENSMUSG00000002012	-0.381138	6.54848	-5.31547	0.000137196	0.0137383	1.14735	Pnck	protein_coding	pregnancy upregulated non-ubiquitously expressed CaM kinase [Source:MGI Symbol;Acc:MGI:1347357]
ENSMUSG00000096014	-0.380964	5.57442	-4.14685	0.00113361	0.0379403	-0.89601	Sox1	protein_coding	SRY-box containing gene 1 [Source:MGI Symbol;Acc:MGI:98357]
ENSMUSG00000021541	-0.380591	3.87922	-3.93215	0.00169938	0.0446273	-1.10572	Trpc7	protein_coding	transient receptor potential cation channel, subfamily C, member 7 [Source:MGI Symbol;Acc:MGI:1349470]
ENSMUSG00000091577	-0.380369	1.63539	-3.09207	0.00852264	0.0971644	-2.39087	Gm6211	pseudogene	predicted gene 6211 [Source:MGI Symbol;Acc:MGI:3646534]
ENSMUSG00000037447	-0.380272	2.57682	-3.32867	0.00539819	0.0783528	-2.04372	Arid5a	protein_coding	AT rich interactive domain 5A (MRF1-like) [Source:MGI Symbol;Acc:MGI:2443039]
ENSMUSG00000089706	-0.378803	2.15583	-3.5358	0.00362259	0.0648414	-1.66152	B230216N24Rik	processed_transcript	RIKEN cDNA B230216N24 gene [Source:MGI Symbol;Acc:MGI:1925853]
ENSMUSG00000097267	-0.378596	1.38991	-2.19657	0.0466711	0.219716	-3.79744	AL603843.1	lincRNA
ENSMUSG00000091864	0.379823	1.2646	2.19865	0.0464924	0.219582	-3.78922	Gm17102	lincRNA	predicted gene 17102 [Source:MGI Symbol;Acc:MGI:4937929]
ENSMUSG00000025588	0.379887	0.655162	2.37593	0.0334555	0.18775	-3.46778	Nat1	protein_coding	N-acetyl transferase 1 [Source:MGI Symbol;Acc:MGI:97279]
ENSMUSG00000024430	0.380256	1.63038	3.03546	0.00950624	0.102546	-2.47838	Cabyr	protein_coding	calcium-binding tyrosine-(Y)-phosphorylation regulated (fibrousheathin 2) [Source:MGI Symbol;Acc:MGI:1918382]
ENSMUSG00000044749	0.380271	1.20679	2.47413	0.0278179	0.170757	-3.35138	Abca6	protein_coding	ATP-binding cassette, sub-family A (ABC1), member 6 [Source:MGI Symbol;Acc:MGI:1923434]
ENSMUSG00000046480	0.382224	10.071	4.26707	0.000905431	0.0337548	-0.83038	Scn4b	protein_coding	sodium channel, type IV, beta [Source:MGI Symbol;Acc:MGI:2687406]
ENSMUSG00000040170	0.383641	0.0951176	2.2801	0.0399971	0.203523	-3.58197	Fmo2	protein_coding	flavin containing monooxygenase 2 [Source:MGI Symbol;Acc:MGI:1916776]
ENSMUSG00000031506	0.383654	2.67471	2.49856	0.0265641	0.166706	-3.48487	Ptpn7	protein_coding	protein tyrosine phosphatase, non-receptor type 7 [Source:MGI Symbol;Acc:MGI:2156893]
ENSMUSG00000032397	0.383888	3.12137	4.17372	0.00107792	0.0373302	-0.605883	Tipin	protein_coding	timeless interacting protein [Source:MGI Symbol;Acc:MGI:1921571]
ENSMUSG00000040093	0.384429	1.85008	2.8104	0.0146605	0.125888	-2.86798	Bmf	protein_coding	BCL2 modifying factor [Source:MGI Symbol;Acc:MGI:2176433]
ENSMUSG00000074657	0.384659	10.9996	4.69441	0.00041264	0.024063	-0.0485961	Kif5a	protein_coding	kinesin family member 5A [Source:MGI Symbol;Acc:MGI:109564]
ENSMUSG00000039079	0.384754	2.11911	3.15328	0.00757292	0.0926586	-2.30367	Trhr2	protein_coding	thyrotropin releasing hormone receptor 2 [Source:MGI Symbol;Acc:MGI:2177284]
ENSMUSG00000035683	0.385948	0.866795	2.30489	0.0381969	0.199919	-3.58362	Melk	protein_coding	maternal embryonic leucine zipper kinase [Source:MGI Symbol;Acc:MGI:106924]
ENSMUSG00000084792	0.386015	0.930029	3.14328	0.00772056	0.0928171	-2.30229	1700056N10Rik	lincRNA	RIKEN cDNA 1700056N10 gene [Source:MGI Symbol;Acc:MGI:1920642]
ENSMUSG00000034795	0.388324	1.1184	2.58424	0.0225834	0.154667	-3.17869	Ccdc122	protein_coding	coiled-coil domain containing 122 [Source:MGI Symbol;Acc:MGI:1918358]
ENSMUSG00000021281	0.388912	1.79484	2.69763	0.0181952	0.140045	-3.05019	Tnfaip2	protein_coding	tumor necrosis factor, alpha-induced protein 2 [Source:MGI Symbol;Acc:MGI:104960]
ENSMUSG00000037996	0.389257	8.56323	5.77983	6.23249e-05	0.0107731	1.89231	Slc24a2	protein_coding	solute carrier family 24 (sodium/potassium/calcium exchanger), member 2 [Source:MGI Symbol;Acc:MGI:1923626]
ENSMUSG00000020689	0.391033	1.03903	2.25924	0.0415739	0.207473	-3.65644	Itgb3	protein_coding	integrin beta 3 [Source:MGI Symbol;Acc:MGI:96612]
ENSMUSG00000017417	0.391355	4.04451	5.9964	4.35821e-05	0.0090175	2.39817	Plxdc1	protein_coding	plexin domain containing 1 [Source:MGI Symbol;Acc:MGI:1919574]
ENSMUSG00000050423	0.394267	2.03717	3.03446	0.00952467	0.102633	-2.49256	Ppp1r3g	protein_coding	protein phosphatase 1, regulatory (inhibitor) subunit 3G [Source:MGI Symbol;Acc:MGI:1923737]
ENSMUSG00000022419	0.395245	3.92959	3.95688	0.00162159	0.0438636	-1.05728	Deptor	protein_coding	DEP domain containing MTOR-interacting protein [Source:MGI Symbol;Acc:MGI:2146322]
ENSMUSG00000064293	0.395295	5.1977	3.90917	0.00177505	0.045588	-1.30205	Cntn4	protein_coding	contactin 4 [Source:MGI Symbol;Acc:MGI:1095737]
ENSMUSG00000091994	0.398515	2.06303	3.78735	0.00223792	0.050764	-1.23347	E130317F20Rik	lincRNA	RIKEN cDNA E130317F20 gene [Source:MGI Symbol;Acc:MGI:3041202]
ENSMUSG00000049044	0.399011	8.44656	6.83627	1.15724e-05	0.00431417	3.58944	Rapgef4	protein_coding	Rap guanine nucleotide exchange factor (GEF) 4 [Source:MGI Symbol;Acc:MGI:1917723]
ENSMUSG00000041782	0.401404	0.617479	2.72989	0.0171065	0.135652	-2.94391	Lad1	protein_coding	ladinin [Source:MGI Symbol;Acc:MGI:109343]
ENSMUSG00000064372	0.402795	5.72567	3.89884	0.00181022	0.0461114	-1.38593	mt-Tp	Mt_tRNA	mitochondrially encoded tRNA proline [Source:MGI Symbol;Acc:MGI:102478]
ENSMUSG00000037922	0.403824	0.886721	2.69227	0.0183825	0.140722	-3.00466	Bank1	protein_coding	B cell scaffold protein with ankyrin repeats 1 [Source:MGI Symbol;Acc:MGI:2442120]
ENSMUSG00000035211	0.40401	1.06208	3.45134	0.00426168	0.0705852	-1.82083	Xrra1	protein_coding	X-ray radiation resistance associated 1 [Source:MGI Symbol;Acc:MGI:2181647]
ENSMUSG00000020431	0.405381	8.00792	3.98688	0.00153212	0.0426828	-1.3149	Adcy1	protein_coding	adenylate cyclase 1 [Source:MGI Symbol;Acc:MGI:99677]
ENSMUSG00000038550	0.405637	3.91536	5.21514	0.000163334	0.0152756	1.14145	Gm129	protein_coding	predicted gene 129 [Source:MGI Symbol;Acc:MGI:2684975]
ENSMUSG00000044320	0.408233	1.40927	2.27962	0.0400333	0.203523	-3.6573	1700001O22Rik	protein_coding	RIKEN cDNA 1700001O22 gene [Source:MGI Symbol;Acc:MGI:1923631]
ENSMUSG00000044026	0.408473	0.29903	2.22348	0.0444139	0.214309	-3.66572	Tmem20	protein_coding	transmembrane protein 20 [Source:MGI Symbol;Acc:MGI:2444789]
ENSMUSG00000042453	0.409817	6.93477	2.64072	0.0202824	0.147034	-3.80786	Reln	protein_coding	reelin [Source:MGI Symbol;Acc:MGI:103022]
ENSMUSG00000017969	0.410559	0.919661	2.55836	0.0237205	0.158337	-3.2072	Ptgis	protein_coding	prostaglandin I2 (prostacyclin) synthase [Source:MGI Symbol;Acc:MGI:1097156]
ENSMUSG00000074235	0.410821	0.710556	2.95107	0.0111856	0.110833	-2.60957	Gm10649	lincRNA	predicted gene 10649 [Source:MGI Symbol;Acc:MGI:3642042]
ENSMUSG00000096995	0.412022	3.05727	3.68909	0.00269992	0.0561125	-1.45772	AC163357.1	lincRNA
ENSMUSG00000002835	0.413183	1.92979	3.95768	0.00161914	0.0438636	-0.95322	Chaf1a	protein_coding	chromatin assembly factor 1, subunit A (p150) [Source:MGI Symbol;Acc:MGI:1351331]
ENSMUSG00000021257	0.413567	2.44899	2.74481	0.0166248	0.133749	-3.04756	Angel1	protein_coding	angel homolog 1 (Drosophila) [Source:MGI Symbol;Acc:MGI:1915987]
ENSMUSG00000031557	0.419341	3.64531	2.77101	0.0158109	0.130811	-3.1671	Plekha2	protein_coding	pleckstrin homology domain-containing, family A (phosphoinositide binding specific) member 2 [Source:MGI Symbol;Acc:MGI:1928144]
ENSMUSG00000021714	0.420242	-0.698408	2.19651	0.046676	0.219716	-3.69523	Cenpk	protein_coding	centromere protein K [Source:MGI Symbol;Acc:MGI:1926210]
ENSMUSG00000027524	0.420879	1.87376	3.00732	0.0100364	0.10551	-2.53333	Edn3	protein_coding	endothelin 3 [Source:MGI Symbol;Acc:MGI:95285]
ENSMUSG00000039103	0.421047	5.52877	3.60555	0.00316856	0.0606917	-1.92141	Nexn	protein_coding	nexilin [Source:MGI Symbol;Acc:MGI:1916060]
ENSMUSG00000037814	0.42139	2.32646	3.40351	0.00467295	0.0732995	-1.89048	Larp1b	protein_coding	La ribonucleoprotein domain family, member 1B [Source:MGI Symbol;Acc:MGI:1914604]
ENSMUSG00000023046	0.422012	2.51657	2.39881	0.0320517	0.183532	-3.60786	Igfbp6	protein_coding	insulin-like growth factor binding protein 6 [Source:MGI Symbol;Acc:MGI:96441]
ENSMUSG00000083626	0.424046	0.482021	2.85576	0.0134375	0.120572	-2.75929	Gm4459	pseudogene	predicted gene 4459 [Source:MGI Symbol;Acc:MGI:3782643]
ENSMUSG00000030220	0.426549	3.92755	3.04916	0.00925829	0.10097	-2.73642	Arhgdib	protein_coding	Rho, GDP dissociation inhibitor (GDI) beta [Source:MGI Symbol;Acc:MGI:101940]
ENSMUSG00000051506	0.427747	1.44263	3.57783	0.00334165	0.0622308	-1.59587	Wdfy4	protein_coding	WD repeat and FYVE domain containing 4 [Source:MGI Symbol;Acc:MGI:3584510]
ENSMUSG00000032841	0.428057	3.51559	4.05433	0.00134898	0.0404825	-0.839911	Prr5l	protein_coding	proline rich 5 like [Source:MGI Symbol;Acc:MGI:1919696]
ENSMUSG00000046447	0.428176	9.57789	5.0754	0.000208719	0.0172338	0.655695	Camk2n1	protein_coding	calcium/calmodulin-dependent protein kinase II inhibitor 1 [Source:MGI Symbol;Acc:MGI:1913509]
ENSMUSG00000044125	0.428626	-0.11838	2.31973	0.0371566	0.197915	-3.52969	9530080O11Rik	lincRNA	RIKEN cDNA 9530080O11 gene [Source:MGI Symbol;Acc:MGI:2441751]
ENSMUSG00000048096	0.429969	0.442202	3.06632	0.00895688	0.0989724	-2.46426	Lmod1	protein_coding	leiomodin 1 (smooth muscle) [Source:MGI Symbol;Acc:MGI:2135671]
ENSMUSG00000075502	0.434459	-0.400174	2.23504	0.0434761	0.211529	-3.64453	Gm5465	protein_coding	predicted gene 5465 [Source:MGI Symbol;Acc:MGI:3643058]
ENSMUSG00000053063	0.43501	2.95288	4.00216	0.0014885	0.0419213	-0.896051	Clec12a	protein_coding	C-type lectin domain family 12, member a [Source:MGI Symbol;Acc:MGI:3040968]
ENSMUSG00000022768	0.436677	1.03839	3.05207	0.00920648	0.100516	-2.44604	Ccdc116	protein_coding	coiled-coil domain containing 116 [Source:MGI Symbol;Acc:MGI:1924122]
ENSMUSG00000030048	0.438087	0.676079	2.31945	0.037176	0.197915	-3.54582	Gkn3	protein_coding	gastrokine 3 [Source:MGI Symbol;Acc:MGI:1916138]
ENSMUSG00000021947	0.438174	2.57282	3.53981	0.00359482	0.0646188	-1.67172	Cryl1	protein_coding	crystallin, lambda 1 [Source:MGI Symbol;Acc:MGI:1915881]
ENSMUSG00000020639	0.442251	2.79757	5.04804	0.000219049	0.0176548	0.871437	Pfn4	protein_coding	profilin family, member 4 [Source:MGI Symbol;Acc:MGI:1920121]
ENSMUSG00000042213	0.445408	1.979	3.81104	0.00213913	0.0499558	-1.19576	Zfand4	protein_coding	zinc finger, AN1-type domain 4 [Source:MGI Symbol;Acc:MGI:1914742]
ENSMUSG00000000562	0.44583	0.0225159	2.25368	0.0420043	0.208276	-3.62	Adora3	protein_coding	adenosine A3 receptor [Source:MGI Symbol;Acc:MGI:104847]
ENSMUSG00000031283	0.447026	2.79624	4.4355	0.000662596	0.0301476	-0.141275	Chrdl1	protein_coding	chordin-like 1 [Source:MGI Symbol;Acc:MGI:1933172]
ENSMUSG00000056418	0.447212	-0.0152743	2.39773	0.0321165	0.183558	-3.4235	BC043934	protein_coding	cDNA sequence BC043934 [Source:MGI Symbol;Acc:MGI:2679715]
ENSMUSG00000037318	0.448245	-0.503768	2.60203	0.0218325	0.15237	-3.17934	Traf3ip3	protein_coding	TRAF3 interacting protein 3 [Source:MGI Symbol;Acc:MGI:2441706]
ENSMUSG00000043286	0.449307	0.687483	2.85309	0.0135064	0.120733	-2.75774	Pnpla1	protein_coding	patatin-like phospholipase domain containing 1 [Source:MGI Symbol;Acc:MGI:3617850]
ENSMUSG00000035112	0.449742	1.60624	2.25687	0.0417569	0.207903	-3.71549	Wnk4	protein_coding	WNK lysine deficient protein kinase 4 [Source:MGI Symbol;Acc:MGI:1917097]
ENSMUSG00000050063	0.450149	1.19639	2.53435	0.024825	0.1617	-3.26381	Klk6	protein_coding	kallikrein related-peptidase 6 [Source:MGI Symbol;Acc:MGI:1343166]
ENSMUSG00000044288	0.451938	6.79343	4.66134	0.000438166	0.0248215	-0.0196539	Cnr1	protein_coding	cannabinoid receptor 1 (brain) [Source:MGI Symbol;Acc:MGI:104615]
ENSMUSG00000049907	0.452693	4.07913	3.88113	0.00187212	0.0468542	-1.21155	Rasl11b	protein_coding	RAS-like, family 11, member B [Source:MGI Symbol;Acc:MGI:1916189]
ENSMUSG00000052730	0.458702	0.0714696	2.33054	0.0364157	0.196205	-3.51485	Gm5111	protein_coding	predicted gene 5111 [Source:MGI Symbol;Acc:MGI:3645688]
ENSMUSG00000022876	0.459486	0.481866	3.11445	0.00816237	0.0954025	-2.37712	Samsn1	protein_coding	SAM domain, SH3 domain and nuclear localization signals, 1 [Source:MGI Symbol;Acc:MGI:1914992]
ENSMUSG00000097360	0.459902	-0.290389	2.23956	0.0431154	0.210734	-3.63569	RP23-206J9.5	lincRNA
ENSMUSG00000089718	0.460565	0.0540853	2.4799	0.0275166	0.169643	-3.31019	2310075C17Rik	lincRNA	RIKEN cDNA 2310075C17 gene [Source:MGI Symbol;Acc:MGI:1917444]
ENSMUSG00000064090	0.461658	0.0428573	2.68774	0.0185419	0.141245	-3.01771	Vrk2	protein_coding	vaccinia related kinase 2 [Source:MGI Symbol;Acc:MGI:1917172]
ENSMUSG00000041377	0.462057	0.493242	3.35368	0.00514403	0.0760557	-2.01643	Ninj2	protein_coding	ninjurin 2 [Source:MGI Symbol;Acc:MGI:1352751]
ENSMUSG00000027956	0.463065	1.94558	3.94329	0.00166388	0.044104	-0.977847	Tmem144	protein_coding	transmembrane protein 144 [Source:MGI Symbol;Acc:MGI:1917902]
ENSMUSG00000046109	0.465235	0.416951	2.40919	0.0314332	0.181805	-3.41012	AB041806	protein_coding	hypothetical protein, MNCb-2457 [Source:MGI Symbol;Acc:MGI:1931024]
ENSMUSG00000027204	0.466547	2.27517	2.44357	0.0294668	0.176081	-3.52231	Fbn1	protein_coding	fibrillin 1 [Source:MGI Symbol;Acc:MGI:95489]
ENSMUSG00000036617	0.467168	5.44251	2.74257	0.0166963	0.133878	-3.50072	Etl4	protein_coding	enhancer trap locus 4 [Source:MGI Symbol;Acc:MGI:95454]
ENSMUSG00000091387	0.46774	2.54145	4.77389	0.000357391	0.022283	0.410332	Gcnt4	protein_coding	glucosaminyl (N-acetyl) transferase 4, core 2 (beta-1,6-N-acetylglucosaminyltransferase) [Source:MGI Symbol;Acc:MGI:2684919]
ENSMUSG00000025795	0.469916	4.09771	5.14934	0.000183264	0.016294	1.0166	Rassf3	protein_coding	Ras association (RalGDS/AF-6) domain family member 3 [Source:MGI Symbol;Acc:MGI:2179722]
ENSMUSG00000097890	0.470561	-0.321733	2.62866	0.0207536	0.148926	-3.12661	AC118733.2	lincRNA
ENSMUSG00000027577	0.471001	4.02474	2.79654	0.0150558	0.127716	-3.19127	Chrna4	protein_coding	cholinergic receptor, nicotinic, alpha polypeptide 4 [Source:MGI Symbol;Acc:MGI:87888]
ENSMUSG00000074715	0.472309	2.16942	3.09618	0.0084553	0.0968476	-2.42127	Ccl28	protein_coding	chemokine (C-C motif) ligand 28 [Source:MGI Symbol;Acc:MGI:1861731]
ENSMUSG00000032718	0.473736	2.33209	5.32234	0.000135575	0.0136449	1.24101	Mansc1	protein_coding	MANSC domain containing 1 [Source:MGI Symbol;Acc:MGI:1914979]
ENSMUSG00000097165	0.474345	1.45726	3.48916	0.00396246	0.0677857	-1.73678	AL607072.1	lincRNA
ENSMUSG00000089889	0.477183	0.377648	2.59109	0.0222914	0.153859	-3.14974	0610040B10Rik	antisense	RIKEN cDNA 0610040B10 gene [Source:MGI Symbol;Acc:MGI:1914922]
ENSMUSG00000042962	0.477495	0.429879	2.48051	0.0274852	0.169608	-3.31004	Gm5436	processed_pseudogene	predicted pseudogene 5436 [Source:MGI Symbol;Acc:MGI:3643291]
ENSMUSG00000018500	0.480847	0.946169	3.03881	0.00944499	0.102291	-2.47079	Adora2b	protein_coding	adenosine A2b receptor [Source:MGI Symbol;Acc:MGI:99403]
ENSMUSG00000039194	0.481595	2.88261	2.86403	0.0132255	0.119791	-2.88892	Rlbp1	protein_coding	retinaldehyde binding protein 1 [Source:MGI Symbol;Acc:MGI:97930]
ENSMUSG00000021943	0.484336	1.95408	2.68125	0.0187732	0.141735	-3.07795	Gdf10	protein_coding	growth differentiation factor 10 [Source:MGI Symbol;Acc:MGI:95684]
ENSMUSG00000026062	0.486281	2.67583	4.40327	0.000703214	0.0307286	-0.196669	Slc9a2	protein_coding	solute carrier family 9 (sodium/hydrogen exchanger), member 2 [Source:MGI Symbol;Acc:MGI:105075]
ENSMUSG00000030008	0.488228	3.2163	5.66636	7.53695e-05	0.0113702	1.86553	Pradc1	protein_coding	protease-associated domain containing 1 [Source:MGI Symbol;Acc:MGI:1920577]
ENSMUSG00000097561	0.490579	-0.122395	2.2345	0.0435203	0.211571	-3.64168	AC171500.2	lincRNA
ENSMUSG00000037139	0.493541	1.88993	4.25166	0.000931827	0.0342771	-0.472031	Myom3	protein_coding	myomesin family, member 3 [Source:MGI Symbol;Acc:MGI:2685280]
ENSMUSG00000097486	0.493697	-0.818423	2.27966	0.0400302	0.203523	-3.60535	AC147047.2	lincRNA
ENSMUSG00000022358	0.494292	5.3868	7.12084	7.54502e-06	0.00399676	4.07142	Fbxo32	protein_coding	F-box protein 32 [Source:MGI Symbol;Acc:MGI:1914981]
ENSMUSG00000044626	0.494754	0.378131	3.29795	0.00572779	0.0801446	-2.12575	Liph	protein_coding	lipase, member H [Source:MGI Symbol;Acc:MGI:2388029]
ENSMUSG00000022594	0.496104	7.61784	6.94902	9.75598e-06	0.00417085	3.77403	Lynx1	protein_coding	Ly6/neurotoxin 1 [Source:MGI Symbol;Acc:MGI:1345180]
ENSMUSG00000031410	0.496904	0.15151	2.19396	0.0468949	0.220224	-3.70208	Nxf7	protein_coding	nuclear RNA export factor 7 [Source:MGI Symbol;Acc:MGI:2159343]
ENSMUSG00000024990	0.499651	2.94669	4.25741	0.000921883	0.0339806	-0.447323	Rbp4	protein_coding	retinol binding protein 4, plasma [Source:MGI Symbol;Acc:MGI:97879]
ENSMUSG00000050549	0.500382	2.6781	5.94869	4.7129e-05	0.00916104	2.22148	5730508B09Rik	protein_coding	RIKEN cDNA 5730508B09 gene [Source:MGI Symbol;Acc:MGI:1917867]
ENSMUSG00000023927	0.504939	4.70204	4.23554	0.000960278	0.0349586	-0.639265	Satb1	protein_coding	special AT-rich sequence binding protein 1 [Source:MGI Symbol;Acc:MGI:105084]
ENSMUSG00000024064	0.505757	3.8154	3.62066	0.00307807	0.0602821	-1.66166	Galnt14	protein_coding	UDP-N-acetyl-alpha-D-galactosamine:polypeptide N-acetylgalactosaminyltransferase 14 [Source:MGI Symbol;Acc:MGI:1918935]
ENSMUSG00000053164	0.507752	1.94346	3.85495	0.00196763	0.0480446	-1.12382	Gpr21	protein_coding	G protein-coupled receptor 21 [Source:MGI Symbol;Acc:MGI:2441890]
ENSMUSG00000059742	0.510615	4.93978	3.501	0.00387329	0.0669195	-2.02351	Kcnh7	protein_coding	potassium voltage-gated channel, subfamily H (eag-related), member 7 [Source:MGI Symbol;Acc:MGI:2159566]
ENSMUSG00000032679	0.512822	2.26149	4.28213	0.000880401	0.0337528	-0.413566	Cd59a	protein_coding	CD59a antigen [Source:MGI Symbol;Acc:MGI:109177]
ENSMUSG00000050315	0.513935	3.30305	3.4994	0.00388516	0.0669836	-1.80635	Synpo2	protein_coding	synaptopodin 2 [Source:MGI Symbol;Acc:MGI:2153070]
ENSMUSG00000093846	0.5165	-1.01928	2.28416	0.0396968	0.202935	-3.62069	RP23-71I22.6	lincRNA
ENSMUSG00000064340	0.517591	0.0742209	2.32993	0.0364572	0.196205	-3.51677	mt-Tl1	Mt_tRNA	mitochondrially encoded tRNA leucine 1 [Source:MGI Symbol;Acc:MGI:102482]
ENSMUSG00000028865	0.51788	0.756231	2.61922	0.0211299	0.150267	-3.10827	Cd164l2	protein_coding	CD164 sialomucin-like 2 [Source:MGI Symbol;Acc:MGI:1916905]
ENSMUSG00000067872	0.521098	0.681356	3.76208	0.00234842	0.0519087	-1.40102	Ccdc87	protein_coding	coiled-coil domain containing 87 [Source:MGI Symbol;Acc:MGI:3026882]
ENSMUSG00000000555	0.52441	3.88425	5.08884	0.00020383	0.017052	0.928465	Itga5	protein_coding	integrin alpha 5 (fibronectin receptor alpha) [Source:MGI Symbol;Acc:MGI:96604]
ENSMUSG00000031712	0.525604	-0.598859	2.6028	0.0218005	0.152363	-3.1971	Il15	protein_coding	interleukin 15 [Source:MGI Symbol;Acc:MGI:103014]
ENSMUSG00000085041	0.526001	1.85734	4.2437	0.000945769	0.0346613	-0.487994	BB031773	antisense	expressed sequence BB031773 [Source:MGI Symbol;Acc:MGI:2140631]
ENSMUSG00000030474	0.526067	-0.290888	2.36528	0.0341288	0.189703	-3.4787	Siglece	protein_coding	sialic acid binding Ig-like lectin E [Source:MGI Symbol;Acc:MGI:1932475]
ENSMUSG00000049580	0.529237	0.630876	3.17697	0.00723441	0.0903404	-2.28433	Tsku	protein_coding	tsukushi [Source:MGI Symbol;Acc:MGI:2443855]
ENSMUSG00000085455	0.532285	-0.806744	2.83058	0.0141034	0.123767	-2.93512	1810059H22Rik	antisense	RIKEN cDNA 1810059H22 gene [Source:MGI Symbol;Acc:MGI:1917070]
ENSMUSG00000035606	0.532585	2.39166	5.69001	7.24318e-05	0.0113702	1.78477	Ky	protein_coding	kyphoscoliosis peptidase [Source:MGI Symbol;Acc:MGI:96709]
ENSMUSG00000032456	0.533988	2.77779	6.86761	1.10342e-05	0.00431417	3.50995	Nmnat3	protein_coding	nicotinamide nucleotide adenylyltransferase 3 [Source:MGI Symbol;Acc:MGI:1921330]
ENSMUSG00000078157	0.534682	-1.42083	2.40853	0.0314722	0.181977	-3.52197	4931440F15Rik	protein_coding	RIKEN cDNA 4931440F15 gene [Source:MGI Symbol;Acc:MGI:2441689]
ENSMUSG00000066438	0.534829	1.09961	3.39151	0.00478221	0.0737941	-1.91734	Plekhd1	protein_coding	pleckstrin homology domain containing, family D (with coiled-coil domains) member 1 [Source:MGI Symbol;Acc:MGI:3036228]
ENSMUSG00000081113	0.535423	-0.231427	2.36446	0.0341809	0.189887	-3.47339	Gm7308	pseudogene	predicted pseudogene 7308 [Source:MGI Symbol;Acc:MGI:3644558]
ENSMUSG00000085560	0.535494	-0.830882	2.28624	0.0395442	0.202438	-3.59529	C230038L03Rik	lincRNA	RIKEN cDNA C230038L03 gene [Source:MGI Symbol;Acc:MGI:3697433]
ENSMUSG00000094707	0.536953	-0.647481	2.52194	0.0254152	0.163768	-3.30268	RP23-167K23.1	lincRNA
ENSMUSG00000023274	0.540091	5.72956	5.69871	7.13816e-05	0.0113702	1.84002	Cd4	protein_coding	CD4 antigen [Source:MGI Symbol;Acc:MGI:88335]
ENSMUSG00000050211	0.544297	1.41038	2.78473	0.0154005	0.129056	-2.87744	Pla2g4e	protein_coding	phospholipase A2, group IVE [Source:MGI Symbol;Acc:MGI:1919144]
ENSMUSG00000097604	0.550078	1.35498	2.83453	0.0139968	0.123032	-2.79449	AC165246.1	lincRNA
ENSMUSG00000091003	0.552988	0.655049	3.25243	0.00625373	0.0838355	-2.1568	Gm7244	processed_pseudogene	predicted gene 7244 [Source:MGI Symbol;Acc:MGI:3644192]
ENSMUSG00000000530	0.556747	3.6514	4.54542	0.00054138	0.0275937	0.0230906	Acvrl1	protein_coding	activin A receptor, type II-like 1 [Source:MGI Symbol;Acc:MGI:1338946]
ENSMUSG00000097415	0.557352	-0.819209	2.77583	0.0156656	0.130231	-2.98969	RP23-285C18.2	lincRNA
ENSMUSG00000084329	0.557662	-0.870056	2.31934	0.0371834	0.197915	-3.561	Gm6733	pseudogene	predicted gene 6733 [Source:MGI Symbol;Acc:MGI:3645402]
ENSMUSG00000025081	0.559216	0.428188	3.11849	0.00809889	0.0949131	-2.36353	Tdrd1	protein_coding	tudor domain containing 1 [Source:MGI Symbol;Acc:MGI:1933218]
ENSMUSG00000051455	0.562462	-0.812354	2.37755	0.0333543	0.187661	-3.49081	Gm1564	protein_coding	predicted gene 1564 [Source:MGI Symbol;Acc:MGI:2686410]
ENSMUSG00000085042	0.565914	1.79646	2.78883	0.0152799	0.1285	-2.88237	2010001M06Rik	antisense	RIKEN cDNA 2010001M06 gene [Source:MGI Symbol;Acc:MGI:1917062]
ENSMUSG00000090744	0.568668	-0.988032	2.63326	0.0205728	0.148255	-3.22798	Gm6871	protein_coding	predicted gene 6871 [Source:MGI Symbol;Acc:MGI:3643456]
ENSMUSG00000074151	0.570054	-0.807911	2.16311	0.0496274	0.225335	-3.75153	Nlrc5	lincRNA	NLR family, CARD domain containing 5 [Source:MGI Symbol;Acc:MGI:3612191]
ENSMUSG00000020912	0.578824	0.267397	3.18966	0.0070593	0.0890361	-2.27491	Krt12	protein_coding	keratin 12 [Source:MGI Symbol;Acc:MGI:96687]
ENSMUSG00000025370	0.579524	4.23593	6.31741	2.59563e-05	0.00677152	2.89202	Cdh9	protein_coding	cadherin 9 [Source:MGI Symbol;Acc:MGI:107433]
ENSMUSG00000029015	0.57972	0.0987511	2.85859	0.0133644	0.120279	-2.77771	Slc26a5	protein_coding	solute carrier family 26, member 5 [Source:MGI Symbol;Acc:MGI:1933154]
ENSMUSG00000021624	0.580674	1.44211	2.89826	0.0123828	0.115734	-2.69763	Cd180	protein_coding	CD180 antigen [Source:MGI Symbol;Acc:MGI:1194924]
ENSMUSG00000084350	0.582113	-0.408349	2.16786	0.0491968	0.224484	-3.72704	Znf41-ps	pseudogene	ZNF41, pseudogene [Source:MGI Symbol;Acc:MGI:1917255]
ENSMUSG00000093850	0.582711	-0.0411317	2.42762	0.0303641	0.178789	-3.38313	AC154308.1	miRNA
ENSMUSG00000006014	0.587681	-0.339156	2.54764	0.0242076	0.159722	-3.23802	Prg4	protein_coding	proteoglycan 4 (megakaryocyte stimulating factor, articular superficial zone protein) [Source:MGI Symbol;Acc:MGI:1891344]
ENSMUSG00000045075	0.596884	-0.53378	2.4664	0.0282265	0.17204	-3.3517	Gm9796	protein_coding	predicted gene 9796 [Source:MGI Symbol;Acc:MGI:3648412]
ENSMUSG00000022372	0.598521	2.09057	2.75891	0.016182	0.132476	-2.97005	Sla	protein_coding	src-like adaptor [Source:MGI Symbol;Acc:MGI:104295]
ENSMUSG00000093284	0.599533	-0.829921	2.26237	0.0413338	0.206846	-3.62579	Metazoa_SRP	misc_RNA	Metazoan signal recognition particle RNA [Source:RFAM;Acc:RF00017]
ENSMUSG00000044551	0.599904	-0.0807566	2.91879	0.0119031	0.11364	-2.73621	9930012K11Rik	protein_coding	RIKEN cDNA 9930012K11 gene [Source:MGI Symbol;Acc:MGI:2145726]
ENSMUSG00000029727	0.605632	-0.869474	2.3127	0.0376463	0.198776	-3.57084	Cyp3a13	protein_coding	cytochrome P450, family 3, subfamily a, polypeptide 13 [Source:MGI Symbol;Acc:MGI:88610]
ENSMUSG00000081535	0.606649	0.582606	3.10919	0.00824566	0.0958304	-2.36972	Gm15453	pseudogene	predicted gene 15453 [Source:MGI Symbol;Acc:MGI:3642874]
ENSMUSG00000026452	0.608872	5.23809	5.02927	0.000226444	0.0178588	0.734943	Syt2	protein_coding	synaptotagmin II [Source:MGI Symbol;Acc:MGI:99666]
ENSMUSG00000028644	0.609238	0.610618	3.61363	0.00311981	0.0604703	-1.62257	Ermap	protein_coding	erythroblast membrane-associated protein [Source:MGI Symbol;Acc:MGI:1349816]
ENSMUSG00000076617	0.611934	2.73808	3.77802	0.00227807	0.0512751	-1.26659	Ighm	IG_C_gene	immunoglobulin heavy constant mu [Source:MGI Symbol;Acc:MGI:96448]
ENSMUSG00000015355	0.626651	-1.1418	2.1681	0.0491753	0.224447	-3.76335	Cd48	protein_coding	CD48 antigen [Source:MGI Symbol;Acc:MGI:88339]
ENSMUSG00000095779	0.632342	-0.709557	2.64658	0.0200571	0.146042	-3.13545	GM7819	protein_coding	4933409K07Rik protein; Uncharacterized protein [Source:UniProtKB/TrEMBL;Acc:Q6PCY5]
ENSMUSG00000047363	0.634331	0.506673	4.01506	0.00145269	0.041562	-1.02975	Cstad	protein_coding	CSA-conditional, T cell activation-dependent protein [Source:MGI Symbol;Acc:MGI:1925867]
ENSMUSG00000028337	0.635322	3.45971	5.10414	0.000198412	0.0169565	0.971095	Coro2a	protein_coding	coronin, actin binding protein 2A [Source:MGI Symbol;Acc:MGI:1345966]
ENSMUSG00000052248	0.635584	-0.652859	2.7087	0.0178141	0.138239	-3.06701	Gm13476	antisense	predicted gene 13476 [Source:MGI Symbol;Acc:MGI:3652108]
ENSMUSG00000074467	0.63954	-0.0863097	2.71011	0.0177661	0.138028	-3.00261	Gm10702	processed_pseudogene	predicted gene 10702 [Source:MGI Symbol;Acc:MGI:3708679]
ENSMUSG00000035258	0.639806	3.7038	4.56577	0.000521586	0.027143	0.0596331	Abi3bp	protein_coding	ABI gene family, member 3 (NESH) binding protein [Source:MGI Symbol;Acc:MGI:2444583]
ENSMUSG00000097666	0.643351	0.857784	4.01802	0.00144459	0.041562	-0.986249	AC102195.1	lincRNA
ENSMUSG00000097547	0.648657	-0.754215	2.18302	0.0478473	0.22172	-3.72521	AC158537.1	lincRNA
ENSMUSG00000026548	0.652426	-1.05044	2.55691	0.0237858	0.158521	-3.32976	Slamf9	protein_coding	SLAM family member 9 [Source:MGI Symbol;Acc:MGI:1923692]
ENSMUSG00000095211	0.65686	-0.974897	2.23709	0.0433121	0.211047	-3.66182	AC121802.1	miRNA
ENSMUSG00000026834	0.659456	5.37511	6.4495	2.10583e-05	0.00604397	3.06511	Acvr1c	protein_coding	activin A receptor, type IC [Source:MGI Symbol;Acc:MGI:2661081]
ENSMUSG00000087050	0.665154	-1.49829	2.16166	0.0497593	0.225349	-3.78231	A030003K02Rik	antisense	RIKEN cDNA A030003K02 gene [Source:MGI Symbol;Acc:MGI:1924478]
ENSMUSG00000070942	0.665987	-1.16856	2.37303	0.0336377	0.188411	-3.5352	Il1rl2	protein_coding	interleukin 1 receptor-like 2 [Source:MGI Symbol;Acc:MGI:1913107]
ENSMUSG00000087383	0.669925	-1.83342	2.52586	0.0252276	0.162841	-3.46771	Gm12446	antisense	predicted gene 12446 [Source:MGI Symbol;Acc:MGI:3651433]
ENSMUSG00000069919	0.671841	2.26792	5.52694	9.54266e-05	0.0123662	1.53866	Hba-a1	protein_coding	hemoglobin alpha, adult chain 1 [Source:MGI Symbol;Acc:MGI:96015]
ENSMUSG00000073599	0.672214	0.743363	3.81141	0.00213763	0.0499558	-1.3156	Ecscr	protein_coding	endothelial cell surface expressed chemotaxis and apoptosis regulator [Source:MGI Symbol;Acc:MGI:1915795]
ENSMUSG00000051517	0.672638	0.65575	3.4709	0.00410421	0.0691653	-1.85205	Arhgef39	protein_coding	Rho guanine nucleotide exchange factor (GEF) 39 [Source:MGI Symbol;Acc:MGI:3036286]
ENSMUSG00000091968	0.672924	-0.534885	2.58236	0.0226643	0.155061	-3.20372	Gm17115	antisense	predicted gene 17115 [Source:MGI Symbol;Acc:MGI:4937942]
ENSMUSG00000024650	0.675385	-0.908994	2.26636	0.0410295	0.205999	-3.64165	Slc22a6	protein_coding	solute carrier family 22 (organic anion transporter), member 6 [Source:MGI Symbol;Acc:MGI:892001]
ENSMUSG00000069917	0.686228	1.83779	3.87152	0.00190659	0.0472964	-1.09826	Hba-a2	protein_coding	hemoglobin alpha, adult chain 2 [Source:MGI Symbol;Acc:MGI:96016]
ENSMUSG00000097493	0.689716	1.12038	3.16073	0.00746484	0.0922151	-2.27615	AC164597.1	lincRNA
ENSMUSG00000034762	0.692054	-0.544969	3.11189	0.00820278	0.0956123	-2.59398	Glis1	protein_coding	GLIS family zinc finger 1 [Source:MGI Symbol;Acc:MGI:2386723]
ENSMUSG00000031995	0.692785	-1.717	2.58791	0.0224266	0.154019	-3.4436	St14	protein_coding	suppression of tumorigenicity 14 (colon carcinoma) [Source:MGI Symbol;Acc:MGI:1338881]
ENSMUSG00000052305	0.693513	4.20314	6.89802	1.05372e-05	0.0042637	3.74587	Hbb-b1	protein_coding	hemoglobin, beta adult major chain [Source:MGI Symbol;Acc:MGI:96021]
ENSMUSG00000073940	0.695313	1.82268	3.93968	0.00167529	0.0443472	-0.984274	Hbb-b2	protein_coding	hemoglobin, beta adult minor chain [Source:MGI Symbol;Acc:MGI:96022]
ENSMUSG00000072982	0.706431	-1.25987	2.75556	0.0162861	0.132911	-3.08786	9230009I02Rik	protein_coding	RIKEN cDNA 9230009I02 gene [Source:MGI Symbol;Acc:MGI:3588229]
ENSMUSG00000095995	0.707598	3.9261	2.85935	0.0133448	0.120254	-3.10957	AC134325.1	miRNA
ENSMUSG00000049134	0.70845	0.248484	4.33224	0.000802092	0.0327552	-0.746241	Nrap	protein_coding	nebulin-related anchoring protein [Source:MGI Symbol;Acc:MGI:1098765]
ENSMUSG00000008136	0.713201	2.73026	2.5564	0.0238088	0.158622	-3.38228	Fhl2	protein_coding	four and a half LIM domains 2 [Source:MGI Symbol;Acc:MGI:1338762]
ENSMUSG00000085735	0.714312	-0.953092	2.9828	0.0105222	0.107705	-2.78878	4930550G17Rik	antisense	RIKEN cDNA 4930550G17 gene [Source:MGI Symbol;Acc:MGI:1922537]
ENSMUSG00000024245	0.719362	2.99412	2.17094	0.04892	0.223901	-4.05357	Tmem178	protein_coding	transmembrane protein 178 [Source:MGI Symbol;Acc:MGI:1915277]
ENSMUSG00000044254	0.720059	2.57523	5.56023	9.01775e-05	0.0123128	1.6083	Pcsk9	protein_coding	proprotein convertase subtilisin/kexin type 9 [Source:MGI Symbol;Acc:MGI:2140260]
ENSMUSG00000039883	0.72324	7.36629	3.50081	0.00387469	0.0669195	-2.22614	Lrrc17	protein_coding	leucine rich repeat containing 17 [Source:MGI Symbol;Acc:MGI:1921761]
ENSMUSG00000056411	0.734159	-0.827423	3.15473	0.00755179	0.0926586	-2.59832	Gm12500	protein_coding	predicted gene 12500 [Source:MGI Symbol;Acc:MGI:3650304]
ENSMUSG00000000440	0.734741	-1.87556	2.16213	0.0497164	0.225335	-3.84364	Pparg	protein_coding	peroxisome proliferator activated receptor gamma [Source:MGI Symbol;Acc:MGI:97747]
ENSMUSG00000025213	0.737952	-0.348416	2.5732	0.0230619	0.156473	-3.22955	Kazald1	protein_coding	Kazal-type serine peptidase inhibitor domain 1 [Source:MGI Symbol;Acc:MGI:2147606]
ENSMUSG00000085967	0.745546	-2.78981	2.33604	0.0360442	0.195259	-3.77608	Gm12530	antisense	predicted gene 12530 [Source:MGI Symbol;Acc:MGI:3651546]
ENSMUSG00000030159	0.749312	-1.91318	2.64366	0.020169	0.146534	-3.40852	Clec1b	protein_coding	C-type lectin domain family 1, member b [Source:MGI Symbol;Acc:MGI:1913287]
ENSMUSG00000055109	0.749383	-1.73986	2.16014	0.0498976	0.225718	-3.8358	Gm15155	protein_coding	predicted gene 15155 [Source:MGI Symbol;Acc:MGI:3642241]
ENSMUSG00000044156	0.755162	-2.16127	2.52193	0.0254156	0.163768	-3.55711	Hepacam2	protein_coding	HEPACAM family member 2 [Source:MGI Symbol;Acc:MGI:2141520]
ENSMUSG00000004341	0.761782	0.958261	3.30575	0.0056423	0.0799552	-2.05943	Gpx6	protein_coding	glutathione peroxidase 6 [Source:MGI Symbol;Acc:MGI:1922762]
ENSMUSG00000085501	0.763854	-0.69605	2.83971	0.0138582	0.122173	-2.92411	Gm11772	antisense	predicted gene 11772 [Source:MGI Symbol;Acc:MGI:3649468]
ENSMUSG00000088793	0.769254	-2.04501	2.49286	0.0268518	0.167568	-3.50887	U6	snRNA	U6 spliceosomal RNA [Source:RFAM;Acc:RF00026]
ENSMUSG00000032128	0.773375	0.295661	2.31743	0.0373164	0.198172	-3.53312	Robo3	protein_coding	roundabout homolog 3 (Drosophila) [Source:MGI Symbol;Acc:MGI:1343102]
ENSMUSG00000060962	0.778528	2.79097	6.51696	1.89429e-05	0.00594632	3.01579	Dmkn	protein_coding	dermokine [Source:MGI Symbol;Acc:MGI:1920962]
ENSMUSG00000020722	0.782385	-1.06874	2.56131	0.0235883	0.158002	-3.34865	Cacng1	protein_coding	calcium channel, voltage-dependent, gamma subunit 1 [Source:MGI Symbol;Acc:MGI:1206582]
ENSMUSG00000056836	0.79137	-0.848502	2.89031	0.0125737	0.116603	-2.87195	Gm6851	pseudogene	predicted pseudogene 6851 [Source:MGI Symbol;Acc:MGI:3643618]
ENSMUSG00000068037	0.815584	3.07302	3.1342	0.007857	0.0935058	-2.42952	Mas1	protein_coding	MAS1 oncogene [Source:MGI Symbol;Acc:MGI:96918]
ENSMUSG00000029299	0.816048	-1.57405	2.3158	0.0374298	0.198172	-3.65436	Abcg3	protein_coding	ATP-binding cassette, sub-family G (WHITE), member 3 [Source:MGI Symbol;Acc:MGI:1351624]
ENSMUSG00000093126	0.822296	5.45786	3.88354	0.00186356	0.0467116	-1.40208	AC161763.1	miRNA
ENSMUSG00000024210	0.822955	-0.985425	2.65988	0.0195549	0.143918	-3.16928	Ip6k3	protein_coding	inositol hexaphosphate kinase 3 [Source:MGI Symbol;Acc:MGI:3045325]
ENSMUSG00000030771	0.827649	0.638685	5.43366	0.000111915	0.0126026	0.752053	Micalcl	protein_coding	MICAL C-terminal like [Source:MGI Symbol;Acc:MGI:1918127]
ENSMUSG00000025270	0.828104	0.631009	5.34081	0.000131313	0.0136449	0.744949	Alas2	protein_coding	aminolevulinic acid synthase 2, erythroid [Source:MGI Symbol;Acc:MGI:87990]
ENSMUSG00000046321	0.841884	3.30076	2.27537	0.0403494	0.204321	-3.91673	Hs3st2	protein_coding	heparan sulfate (glucosamine) 3-O-sulfotransferase 2 [Source:MGI Symbol;Acc:MGI:1333802]
ENSMUSG00000053279	0.842143	3.38215	7.56526	3.95014e-06	0.00340546	4.47955	Aldh1a1	protein_coding	aldehyde dehydrogenase family 1, subfamily A1 [Source:MGI Symbol;Acc:MGI:1353450]
ENSMUSG00000085058	0.843218	0.0913963	3.50748	0.00382529	0.0667053	-1.90977	8030453O22Rik	antisense	RIKEN cDNA 8030453O22 gene [Source:MGI Symbol;Acc:MGI:1924459]
ENSMUSG00000031380	0.8454	-1.54037	2.8746	0.0129594	0.118518	-3.1446	Figf	protein_coding	c-fos induced growth factor [Source:MGI Symbol;Acc:MGI:108037]
ENSMUSG00000054626	0.8495	-0.953705	2.52579	0.0252306	0.162841	-3.36291	Xlr	protein_coding	X-linked lymphocyte-regulated complex [Source:MGI Symbol;Acc:MGI:98976]
ENSMUSG00000082625	0.855275	-2.63392	2.34305	0.0355758	0.193657	-3.7739	Gm15204	pseudogene	predicted gene 15204 [Source:MGI Symbol;Acc:MGI:3648402]
ENSMUSG00000044719	0.859831	-0.0290874	2.51122	0.025936	0.165295	-3.28112	E230025N22Rik	protein_coding	Riken cDNA E230025N22 gene [Source:MGI Symbol;Acc:MGI:3687212]
ENSMUSG00000097596	0.861357	-0.384922	4.26548	0.000908127	0.0337813	-1.18795	AC124756.1	lincRNA
ENSMUSG00000066197	0.862269	-0.738075	2.97024	0.0107801	0.109078	-2.81845	Gpr139	protein_coding	G protein-coupled receptor 139 [Source:MGI Symbol;Acc:MGI:2685341]
ENSMUSG00000010830	0.863956	-1.67595	3.20396	0.00686707	0.0876148	-2.78197	Kdelr3	protein_coding	KDEL (Lys-Asp-Glu-Leu) endoplasmic reticulum protein retention receptor 3 [Source:MGI Symbol;Acc:MGI:2145953]
ENSMUSG00000061086	0.872443	-0.609639	2.41874	0.0308747	0.179974	-3.46402	Myl4	protein_coding	myosin, light polypeptide 4 [Source:MGI Symbol;Acc:MGI:97267]
ENSMUSG00000005716	0.873381	1.74236	2.60531	0.0216967	0.152189	-3.1707	Pvalb	protein_coding	parvalbumin [Source:MGI Symbol;Acc:MGI:97821]
ENSMUSG00000097166	0.87824	0.350886	6.23302	2.97033e-05	0.0073616	1.38364	AC163747.1	lincRNA
ENSMUSG00000033963	0.878973	-2.28541	2.70282	0.0180155	0.139327	-3.43952	4931417G12Rik	protein_coding	RIKEN cDNA 4931417G12 gene [Source:MGI Symbol;Acc:MGI:1918229]
ENSMUSG00000078308	0.883054	0.0126311	5.49393	0.00010095	0.0123864	0.459313	Gm7293	protein_coding	predicted gene 7293 [Source:MGI Symbol;Acc:MGI:3779717]
ENSMUSG00000053228	0.883345	-1.17674	3.78037	0.00226788	0.0511807	-2.06275	Ceacam3	protein_coding	carcinoembryonic antigen-related cell adhesion molecule 3 [Source:MGI Symbol;Acc:MGI:3646296]
ENSMUSG00000072621	0.890706	-3.51138	2.22194	0.0445402	0.214552	-3.94912	Slfn10-ps	protein_coding	schlafen 10, pseudogene [Source:MGI Symbol;Acc:MGI:3512288]
ENSMUSG00000085564	0.892387	-1.54813	2.78548	0.0153785	0.128987	-3.19902	Gm12198	lincRNA	predicted gene 12198 [Source:MGI Symbol;Acc:MGI:3650407]
ENSMUSG00000078963	0.904851	-2.38401	2.20862	0.0456474	0.217299	-3.87126	Hsbp1l1	protein_coding	heat shock factor binding protein 1-like 1 [Source:MGI Symbol;Acc:MGI:1913505]
ENSMUSG00000035165	0.907593	-2.73825	2.4642	0.0283437	0.172405	-3.71483	Kcne3	protein_coding	potassium voltage-gated channel, Isk-related subfamily, gene 3 [Source:MGI Symbol;Acc:MGI:1891124]
ENSMUSG00000073010	0.910507	-3.38771	2.17604	0.0484647	0.222591	-4.02833	Gm5127	protein_coding	predicted gene 5127 [Source:MGI Symbol;Acc:MGI:3648285]
ENSMUSG00000028327	0.910948	-1.88393	2.66665	0.019304	0.143081	-3.35056	1300002K09Rik	protein_coding	RIKEN cDNA 1300002K09 gene [Source:MGI Symbol;Acc:MGI:1921402]
ENSMUSG00000035930	0.912612	-1.84344	2.57509	0.0229792	0.156251	-3.43061	Chst4	protein_coding	carbohydrate (chondroitin 6/keratan) sulfotransferase 4 [Source:MGI Symbol;Acc:MGI:1349479]
ENSMUSG00000074758	0.928435	-1.5636	3.65138	0.00290203	0.0586271	-2.27345	Gm5535	lincRNA	predicted gene 5535 [Source:MGI Symbol;Acc:MGI:3645019]
ENSMUSG00000097223	0.933305	-1.66465	3.87465	0.00189528	0.0472539	-2.17214	AC124662.1	lincRNA
ENSMUSG00000087266	0.940746	-2.57139	2.73611	0.0169041	0.134764	-3.48651	Gm15991	antisense	predicted gene 15991 [Source:MGI Symbol;Acc:MGI:3801813]
ENSMUSG00000019989	0.941042	-2.16644	2.21187	0.0453748	0.216626	-3.84806	Enpp3	protein_coding	ectonucleotide pyrophosphatase/phosphodiesterase 3 [Source:MGI Symbol;Acc:MGI:2143702]
ENSMUSG00000020395	0.947991	-1.4074	3.08531	0.00863453	0.0977709	-2.81903	Itk	protein_coding	IL2 inducible T cell kinase [Source:MGI Symbol;Acc:MGI:96621]
ENSMUSG00000078958	0.956739	1.77491	5.99377	4.37702e-05	0.0090175	1.92947	Atp6ap1l	protein_coding	ATPase, H+ transporting, lysosomal accessory protein 1-like [Source:MGI Symbol;Acc:MGI:3648665]
ENSMUSG00000045102	0.959782	-2.21456	2.35203	0.0349845	0.192005	-3.70843	Poln	protein_coding	DNA polymerase N [Source:MGI Symbol;Acc:MGI:2675617]
ENSMUSG00000022715	0.959916	-0.621212	2.55479	0.0238819	0.158735	-3.3018	Cldn26	protein_coding	claudin 26 [Source:MGI Symbol;Acc:MGI:1921970]
ENSMUSG00000097184	0.96241	-0.834425	2.95951	0.0110053	0.109899	-2.84858	CT030736.1	lincRNA
ENSMUSG00000030344	0.96562	-2.01267	2.79059	0.0152285	0.128355	-3.25277	Akap3	protein_coding	A kinase (PRKA) anchor protein 3 [Source:MGI Symbol;Acc:MGI:1341149]
ENSMUSG00000037953	0.975665	-2.41133	2.34158	0.0356738	0.193941	-3.7494	A4gnt	protein_coding	alpha-1,4-N-acetylglucosaminyltransferase [Source:MGI Symbol;Acc:MGI:2143261]
ENSMUSG00000025927	0.992322	-2.21782	2.72789	0.0171722	0.135809	-3.45749	Tfap2b	protein_coding	transcription factor AP-2 beta [Source:MGI Symbol;Acc:MGI:104672]
ENSMUSG00000084199	0.993702	-3.85605	2.19758	0.0465838	0.219659	-4.02644	Gm12422	pseudogene	predicted gene 12422 [Source:MGI Symbol;Acc:MGI:3651148]
ENSMUSG00000078612	1.00276	-1.37369	2.65361	0.0197901	0.145003	-3.3249	1700024P16Rik	protein_coding	RIKEN cDNA 1700024P16 gene [Source:MGI Symbol;Acc:MGI:2685466]
ENSMUSG00000042489	1.00296	2.66599	4.50249	0.00058573	0.0282561	-0.0339018	Clspn	protein_coding	claspin [Source:MGI Symbol;Acc:MGI:2445153]
ENSMUSG00000093495	1.00685	-3.13563	2.56769	0.0233045	0.157244	-3.68799	AC164703.1	miRNA
ENSMUSG00000086022	1.01175	-1.86992	2.60806	0.0215836	0.152025	-3.43365	Rad51ap2	protein_coding	RAD51 associated protein 2 [Source:MGI Symbol;Acc:MGI:3644580]
ENSMUSG00000027489	1.02	2.39596	2.27341	0.0404969	0.204673	-3.76744	Necab3	protein_coding	N-terminal EF-hand calcium binding protein 3 [Source:MGI Symbol;Acc:MGI:1861721]
ENSMUSG00000079259	1.02153	-1.93123	3.03714	0.00947558	0.102494	-3.12299	Trim71	protein_coding	tripartite motif-containing 71 [Source:MGI Symbol;Acc:MGI:2685973]
ENSMUSG00000062742	1.03223	-2.1838	2.32054	0.0371006	0.197794	-3.74374	Gm5239	protein_coding	predicted pseudogene 5239 [Source:MGI Symbol;Acc:MGI:3648788]
ENSMUSG00000082884	1.03549	-2.91816	2.53731	0.0246865	0.161378	-3.7036	Gm13339	pseudogene	predicted gene 13339 [Source:MGI Symbol;Acc:MGI:3650221]
ENSMUSG00000020953	1.03961	4.11479	5.00375	0.000236919	0.0179577	0.786065	Coch	protein_coding	coagulation factor C homolog (Limulus polyphemus) [Source:MGI Symbol;Acc:MGI:1278313]
ENSMUSG00000027318	1.04935	-2.03867	3.07139	0.00886971	0.0986727	-3.14348	Adam33	protein_coding	a disintegrin and metallopeptidase domain 33 [Source:MGI Symbol;Acc:MGI:1341813]
ENSMUSG00000080859	1.05291	-2.83896	2.18782	0.0474279	0.221259	-3.95637	Rpl10-ps1	pseudogene	ribosomal protein L10, pseudogene 1 [Source:MGI Symbol;Acc:MGI:3650909]
ENSMUSG00000097453	1.06785	-2.06827	3.14035	0.00776425	0.0928171	-3.05469	AC134530.1	lincRNA
ENSMUSG00000097198	1.07073	-2.49603	2.93334	0.0115742	0.112224	-3.34116	9330159N05RIK	protein_coding	Putative uncharacterized protein [Source:UniProtKB/TrEMBL;Acc:Q8CC10]
ENSMUSG00000079666	1.07075	-3.24758	2.29707	0.0387567	0.200885	-3.91523	1700015F17Rik	protein_coding	RIKEN cDNA 1700015F17 gene [Source:MGI Symbol;Acc:MGI:2686532]
ENSMUSG00000030270	1.07813	0.736538	3.7517	0.00239545	0.0523581	-1.4459	Cpne9	protein_coding	copine family member IX [Source:MGI Symbol;Acc:MGI:2443052]
ENSMUSG00000020908	1.08696	-1.89912	2.5211	0.0254558	0.163828	-3.55485	Myh3	protein_coding	myosin, heavy polypeptide 3, skeletal muscle, embryonic [Source:MGI Symbol;Acc:MGI:1339709]
ENSMUSG00000097806	1.09845	1.22693	5.88843	5.20477e-05	0.00980531	1.60848	RP23-59P17.2	processed_transcript
ENSMUSG00000038086	1.10101	-3.12735	2.31875	0.0372243	0.198027	-3.95009	Hspb2	protein_coding	heat shock protein 2 [Source:MGI Symbol;Acc:MGI:1916503]
ENSMUSG00000049744	1.11997	0.427736	2.70425	0.0179662	0.139147	-3.00178	Arhgap15	protein_coding	Rho GTPase activating protein 15 [Source:MGI Symbol;Acc:MGI:1923367]
ENSMUSG00000027955	1.1221	2.94615	7.16897	7.02581e-06	0.00399676	3.86534	Fam198b	protein_coding	family with sequence similarity 198, member B [Source:MGI Symbol;Acc:MGI:1915909]
ENSMUSG00000029659	1.13175	0.0489648	3.07433	0.00881953	0.0985958	-2.51711	6330406I15Rik	protein_coding	RIKEN cDNA 6330406I15 gene [Source:MGI Symbol;Acc:MGI:1917967]
ENSMUSG00000037188	1.13856	-1.1031	3.15262	0.00758249	0.0926586	-2.79104	Grhl3	protein_coding	grainyhead-like 3 (Drosophila) [Source:MGI Symbol;Acc:MGI:2655333]
ENSMUSG00000051079	1.1432	-3.14806	2.37561	0.0334756	0.18781	-3.78483	Rgs13	protein_coding	regulator of G-protein signaling 13 [Source:MGI Symbol;Acc:MGI:2180585]
ENSMUSG00000082768	1.15361	-3.83509	2.26877	0.0408465	0.205601	-4.01591	Gm12727	pseudogene	predicted gene 12727 [Source:MGI Symbol;Acc:MGI:3649747]
ENSMUSG00000019429	1.15388	-1.2515	3.44167	0.00434176	0.071112	-2.44316	Ffar3	protein_coding	free fatty acid receptor 3 [Source:MGI Symbol;Acc:MGI:2685324]
ENSMUSG00000073594	1.16947	-2.21161	2.60582	0.0216757	0.152189	-3.52876	Gm10545	protein_coding	predicted gene 10545 [Source:MGI Symbol;Acc:MGI:3704485]
ENSMUSG00000087142	1.17012	-1.1309	4.11024	0.00121425	0.0393417	-1.82501	Gm12454	antisense	predicted gene 12454 [Source:MGI Symbol;Acc:MGI:3649695]
ENSMUSG00000095732	1.17707	-3.68497	2.2798	0.0400194	0.203523	-3.99013	SNORA17	snoRNA	Small nucleolar RNA SNORA17 [Source:RFAM;Acc:RF00560]
ENSMUSG00000041358	1.18008	-2.61871	2.55903	0.0236907	0.158265	-3.56467	BC125332	protein_coding	cDNA sequence BC125332 [Source:MGI Symbol;Acc:MGI:2661384]
ENSMUSG00000037708	1.19017	-1.84211	3.42304	0.00450036	0.0721914	-2.73899	BC061194	protein_coding	cDNA sequence BC061194 [Source:MGI Symbol;Acc:MGI:3040687]
ENSMUSG00000031552	1.19581	-2.47661	2.40534	0.0316615	0.182454	-3.79886	Adam18	protein_coding	a disintegrin and metallopeptidase domain 18 [Source:MGI Symbol;Acc:MGI:105986]
ENSMUSG00000097684	1.21685	1.19653	5.23491	0.000157802	0.0150578	0.762381	RP23-59P17.1	antisense
ENSMUSG00000089838	1.21735	-1.44419	3.50967	0.00380918	0.0665415	-2.41451	Gm2962	pseudogene	predicted pseudogene 2962 [Source:MGI Symbol;Acc:MGI:3781140]
ENSMUSG00000013611	1.21744	-0.408228	3.28078	0.00592072	0.0814261	-2.33158	Snx31	protein_coding	sorting nexin 31 [Source:MGI Symbol;Acc:MGI:1913946]
ENSMUSG00000022455	1.21971	-2.99046	3.33209	0.0053627	0.0781282	-3.13343	Wbp2nl	protein_coding	WBP2 N-terminal like [Source:MGI Symbol;Acc:MGI:1921966]
ENSMUSG00000035799	1.22921	-3.2485	2.60901	0.0215448	0.152025	-3.69381	Twist1	protein_coding	twist homolog 1 (Drosophila) [Source:MGI Symbol;Acc:MGI:98872]
ENSMUSG00000066245	1.23089	-3.64633	2.31437	0.0375295	0.198426	-3.94529	Gm10156	pseudogene	predicted gene 10156 [Source:MGI Symbol;Acc:MGI:3642344]
ENSMUSG00000031230	1.24177	-1.08415	3.98233	0.00154537	0.0427336	-1.99502	Fgf16	protein_coding	fibroblast growth factor 16 [Source:MGI Symbol;Acc:MGI:1931627]
ENSMUSG00000092864	1.25025	-3.05581	3.14853	0.0076426	0.0928171	-3.23438	AC133502.1	miRNA
ENSMUSG00000093777	1.32556	-3.50287	2.5293	0.0250637	0.162345	-3.80798	AC130205.1	miRNA
ENSMUSG00000081096	1.33648	-3.60826	2.66806	0.0192521	0.142919	-3.85462	Gm12691	pseudogene	predicted gene 12691 [Source:MGI Symbol;Acc:MGI:3650220]
ENSMUSG00000071540	1.33935	-2.86172	3.21388	0.00673688	0.0869899	-3.35109	3425401B19Rik	protein_coding	RIKEN cDNA 3425401B19 gene [Source:MGI Symbol;Acc:MGI:3588196]
ENSMUSG00000016942	1.3598	-0.473209	4.079	0.00128772	0.0398311	-1.4826	Tmprss6	protein_coding	transmembrane serine protease 6 [Source:MGI Symbol;Acc:MGI:1919003]
ENSMUSG00000078380	1.37078	-3.05395	2.4243	0.030554	0.179335	-3.83391	Gm6096	protein_coding	predicted gene 6096 [Source:MGI Symbol;Acc:MGI:3649053]
ENSMUSG00000084345	1.40578	-3.21839	2.8774	0.0128896	0.118316	-3.56398	Rpl17-ps4	pseudogene	ribosomal protein L17, pseudogene 4 [Source:MGI Symbol;Acc:MGI:3651043]
ENSMUSG00000086277	1.43209	-3.97979	2.56821	0.0232815	0.157244	-3.8198	4930558K02Rik	protein_coding	RIKEN cDNA 4930558K02 gene [Source:MGI Symbol;Acc:MGI:1922618]
ENSMUSG00000087362	1.44172	-3.29147	2.58438	0.0225773	0.154667	-3.77058	Gm13710	lincRNA	predicted gene 13710 [Source:MGI Symbol;Acc:MGI:3650894]
ENSMUSG00000031727	1.46518	-2.66432	2.30409	0.0382542	0.199965	-3.88937	Pmfbp1	protein_coding	polyamine modulated factor 1 binding protein 1 [Source:MGI Symbol;Acc:MGI:1930136]
ENSMUSG00000031635	1.47167	-2.96196	3.33172	0.0053666	0.0781282	-3.18741	Anxa10	protein_coding	annexin A10 [Source:MGI Symbol;Acc:MGI:1347090]
ENSMUSG00000029337	1.48757	-2.90552	2.94027	0.0114208	0.11177	-3.46168	Fgf5	protein_coding	fibroblast growth factor 5 [Source:MGI Symbol;Acc:MGI:95519]
ENSMUSG00000092884	1.49155	-4.67456	2.37616	0.0334412	0.187733	-3.98825	AC125484.1	miRNA
ENSMUSG00000073530	1.54727	-0.376161	2.42477	0.0305271	0.17931	-3.46195	Pappa2	protein_coding	pappalysin 2 [Source:MGI Symbol;Acc:MGI:3051647]
ENSMUSG00000009900	1.5544	-4.79559	2.26351	0.0412463	0.206669	-4.09899	Wnt3a	protein_coding	wingless-related MMTV integration site 3A [Source:MGI Symbol;Acc:MGI:98956]
ENSMUSG00000048534	1.55511	-3.28659	2.95545	0.0110916	0.110451	-3.52975	Amica1	protein_coding	adhesion molecule, interacts with CXADR antigen 1 [Source:MGI Symbol;Acc:MGI:2685484]
ENSMUSG00000031448	1.5592	-3.66576	3.66709	0.00281603	0.057501	-3.25969	Adprhl1	protein_coding	ADP-ribosylhydrolase like 1 [Source:MGI Symbol;Acc:MGI:2442168]
ENSMUSG00000079639	1.61517	-4.20819	3.14084	0.00775694	0.0928171	-3.69859	Rhox4a	protein_coding	reproductive homeobox 4A [Source:MGI Symbol;Acc:MGI:3580240]
ENSMUSG00000025496	1.61977	-3.8212	2.62047	0.0210799	0.150019	-3.93644	Drd4	protein_coding	dopamine receptor D4 [Source:MGI Symbol;Acc:MGI:94926]
ENSMUSG00000097028	1.63001	-3.48628	2.25983	0.0415284	0.207469	-4.01919	AC114655.1	lincRNA
ENSMUSG00000054944	1.70408	-3.14743	3.15031	0.00761639	0.0928151	-3.43531	5330416C01Rik	lincRNA	RIKEN cDNA 5330416C01 gene [Source:MGI Symbol;Acc:MGI:2685378]
ENSMUSG00000092968	1.70758	-3.14394	3.84186	0.00201722	0.0487315	-2.79047	AC118255.1	miRNA
ENSMUSG00000074508	1.72449	-0.274467	4.73643	0.000382408	0.0229063	-0.792225	Gm10706	antisense	predicted gene 10706 [Source:MGI Symbol;Acc:MGI:3642794]
ENSMUSG00000095477	1.72848	-3.33021	2.51888	0.0255627	0.164231	-3.84315	SNORA17	snoRNA	Small nucleolar RNA SNORA17 [Source:RFAM;Acc:RF00560]
ENSMUSG00000039462	1.78184	-3.81195	2.81384	0.0145641	0.125331	-3.82916	Col10a1	protein_coding	collagen, type X, alpha 1 [Source:MGI Symbol;Acc:MGI:88445]
ENSMUSG00000047293	1.784	-3.17608	3.44215	0.00433771	0.071112	-3.34452	Gpr15	protein_coding	G protein-coupled receptor 15 [Source:MGI Symbol;Acc:MGI:1918473]
ENSMUSG00000019997	1.80261	2.21437	2.26594	0.0410611	0.206106	-3.71558	Ctgf	protein_coding	connective tissue growth factor [Source:MGI Symbol;Acc:MGI:95537]
ENSMUSG00000091191	1.85838	-3.8907	2.34712	0.0353068	0.193058	-4.03051	Gm17334	protein_coding	predicted gene, 17334 [Source:MGI Symbol;Acc:MGI:4936968]
ENSMUSG00000087691	1.88896	-4.05398	2.72136	0.017388	0.136698	-3.93828	Gm15674	antisense	predicted gene 15674 [Source:MGI Symbol;Acc:MGI:3783116]
ENSMUSG00000000673	1.90028	-3.50108	3.87366	0.00189887	0.0472539	-3.27474	Haao	protein_coding	3-hydroxyanthranilate 3,4-dioxygenase [Source:MGI Symbol;Acc:MGI:1349444]
ENSMUSG00000024256	1.95259	-0.329742	2.23302	0.0436388	0.211909	-3.67873	Adcyap1	protein_coding	adenylate cyclase activating polypeptide 1 [Source:MGI Symbol;Acc:MGI:105094]
ENSMUSG00000038421	1.99284	-4.37424	2.9333	0.0115752	0.112224	-3.76366	Fcrla	protein_coding	Fc receptor-like A [Source:MGI Symbol;Acc:MGI:2138647]
ENSMUSG00000029154	1.99366	-1.10501	2.45396	0.0288959	0.174192	-3.54425	Cwh43	protein_coding	cell wall biogenesis 43 C-terminal homolog (S. cerevisiae) [Source:MGI Symbol;Acc:MGI:2444131]
ENSMUSG00000084871	2.00016	-3.71916	2.9012	0.012313	0.115502	-3.71358	Gm2800	lincRNA	predicted gene 2800 [Source:MGI Symbol;Acc:MGI:3780969]
ENSMUSG00000086843	2.08891	-3.46944	2.1975	0.0465912	0.219659	-4.0566	E030013I19Rik	lincRNA	RIKEN cDNA E030013I19 gene [Source:MGI Symbol;Acc:MGI:2443735]
ENSMUSG00000026826	2.10573	2.113	2.16101	0.0498187	0.225464	-3.87124	Nr4a2	protein_coding	nuclear receptor subfamily 4, group A, member 2 [Source:MGI Symbol;Acc:MGI:1352456]
ENSMUSG00000084713	2.16236	-3.70344	3.7389	0.00245469	0.0528439	-3.39611	AL808014.1	miRNA
ENSMUSG00000039714	2.29744	1.36671	2.51375	0.0258123	0.164972	-3.26755	Cplx3	protein_coding	complexin 3 [Source:MGI Symbol;Acc:MGI:2384571]
ENSMUSG00000038071	2.31214	-3.7818	3.84137	0.00201911	0.0487315	-3.3252	Npy6r	protein_coding	neuropeptide Y receptor Y6 [Source:MGI Symbol;Acc:MGI:1098590]
ENSMUSG00000076498	2.42957	-3.91936	2.50613	0.0261867	0.16588	-4.00265	Trbc2	IG_C_gene	T cell receptor beta, constant 2 [Source:MGI Symbol;Acc:MGI:4835227]
ENSMUSG00000030792	2.53279	-0.945281	2.32664	0.0366814	0.196861	-3.66201	Dkkl1	protein_coding	dickkopf-like 1 [Source:MGI Symbol;Acc:MGI:1354963]
ENSMUSG00000097182	2.88457	-3.32711	3.83327	0.00205046	0.0488876	-3.3697	AC163292.1	lincRNA
ENSMUSG00000076612	2.8998	-3.11327	3.62868	0.00303105	0.0599768	-3.36649	Ighg2c	protein_coding	immunoglobulin heavy constant gamma 2C [Source:MGI Symbol;Acc:MGI:2686979]
ENSMUSG00000070570	3.24927	5.49971	2.64899	0.0199652	0.145668	-3.49579	Slc17a7	protein_coding	solute carrier family 17 (sodium-dependent inorganic phosphate cotransporter), member 7 [Source:MGI Symbol;Acc:MGI:1920211]
ENSMUSG00000031492	3.3054	-3.81394	2.80462	0.0148239	0.126622	-3.81379	Chrnb3	protein_coding	cholinergic receptor, nicotinic, beta polypeptide 3 [Source:MGI Symbol;Acc:MGI:106212]
ENSMUSG00000042596	3.41226	-2.78764	4.17357	0.00107824	0.0373302	-3.06423	Tfap2d	protein_coding	transcription factor AP-2, delta [Source:MGI Symbol;Acc:MGI:2153466]

## Sheet: female stressed vs. control
	logFC	AveExpr	t	P.Value	adj.P.Val	B	external_gene_id	gene_biotype	description
ENSMUSG00000067006	-2.8723	-4.11055	-3.22047	0.00665165	0.942951	-4.52386	Serpinb5	protein_coding	serine (or cysteine) peptidase inhibitor, clade B, member 5 [Source:MGI Symbol;Acc:MGI:109579]
ENSMUSG00000031492	-2.83293	-3.81394	-2.46055	0.0285395	0.942951	-4.54684	Chrnb3	protein_coding	cholinergic receptor, nicotinic, beta polypeptide 3 [Source:MGI Symbol;Acc:MGI:106212]
ENSMUSG00000027356	-2.74172	-4.13224	-4.6301	0.000463795	0.942951	-4.4849	Fermt1	protein_coding	fermitin family homolog 1 (Drosophila) [Source:MGI Symbol;Acc:MGI:2443583]
ENSMUSG00000036687	-2.42785	-3.90037	-3.63255	0.00300868	0.942951	-4.50636	Tmem184a	protein_coding	transmembrane protein 184a [Source:MGI Symbol;Acc:MGI:2385897]
ENSMUSG00000062157	-2.27804	-2.88841	-3.71484	0.00257017	0.942951	-4.46014	Il28ra	protein_coding	interleukin 28 receptor alpha [Source:MGI Symbol;Acc:MGI:2429859]
ENSMUSG00000087474	-2.2579	-4.69883	-2.45588	0.0287916	0.942951	-4.55693	Gm12100	lincRNA	predicted gene 12100 [Source:MGI Symbol;Acc:MGI:3651586]
ENSMUSG00000092804	-2.06149	-3.66559	-2.90004	0.0123404	0.942951	-4.52198	AC118193.1	miRNA
ENSMUSG00000034117	-1.97457	-3.46925	-2.70753	0.017854	0.942951	-4.52388	Gpr44	protein_coding	G protein-coupled receptor 44 [Source:MGI Symbol;Acc:MGI:1330275]
ENSMUSG00000022683	-1.94413	-4.26253	-2.68741	0.0185537	0.942951	-4.54305	Pla2g10	protein_coding	phospholipase A2, group X [Source:MGI Symbol;Acc:MGI:1347522]
ENSMUSG00000085057	-1.92972	-4.39461	-2.34249	0.0356129	0.942951	-4.55619	Gm13415	antisense	predicted gene 13415 [Source:MGI Symbol;Acc:MGI:3651241]
ENSMUSG00000077394	-1.8823	-3.80083	-2.8912	0.0125522	0.942951	-4.52705	snoU2_19	snoRNA	Small nucleolar RNA U2-19 [Source:RFAM;Acc:RF00494]
ENSMUSG00000094756	-1.8375	-3.27976	-3.23677	0.00644567	0.942951	-4.49405	AC164089.1	miRNA
ENSMUSG00000088591	-1.81	-3.65159	-3.37723	0.00491574	0.942951	-4.5053	5S_rRNA	rRNA	5S ribosomal RNA [Source:RFAM;Acc:RF00001]
ENSMUSG00000089755	-1.79462	-3.94363	-3.78962	0.00222826	0.942951	-4.50446	0610012D04Rik	antisense	RIKEN cDNA 0610012D04 gene [Source:MGI Symbol;Acc:MGI:1918926]
ENSMUSG00000087553	-1.77746	-4.17786	-2.27969	0.0400275	0.942951	-4.55625	5730412P04Rik	lincRNA	RIKEN cDNA 5730412P04 gene [Source:MGI Symbol;Acc:MGI:1917741]
ENSMUSG00000084744	-1.75093	-3.16549	-2.7349	0.0169434	0.942951	-4.5132	SNORA48	snoRNA	Small nucleolar RNA SNORA48 [Source:RFAM;Acc:RF00554]
ENSMUSG00000090121	-1.66442	-3.72324	-2.60446	0.0217319	0.942951	-4.53514	Abhd12b	protein_coding	abhydrolase domain containing 12B [Source:MGI Symbol;Acc:MGI:2685650]
ENSMUSG00000037095	-1.63016	-2.608	-3.5017	0.00386805	0.942951	-4.44957	Lrg1	protein_coding	leucine-rich alpha-2-glycoprotein 1 [Source:MGI Symbol;Acc:MGI:1924155]
ENSMUSG00000082463	-1.62412	-4.00129	-2.45539	0.0288182	0.942951	-4.54659	Gm15765	pseudogene	predicted gene 15765 [Source:MGI Symbol;Acc:MGI:3783207]
ENSMUSG00000091665	-1.60461	-3.12868	-2.56879	0.0232559	0.942951	-4.52132	Gm17101	pseudogene	predicted gene 17101 [Source:MGI Symbol;Acc:MGI:4937928]
ENSMUSG00000086207	-1.60324	-3.26578	-2.17398	0.0486475	0.942951	-4.5431	Gm14717	antisense	predicted gene 14717 [Source:MGI Symbol;Acc:MGI:3705148]
ENSMUSG00000093424	-1.52319	-3.28216	-2.47538	0.0277525	0.942951	-4.52787	6330562C20Rik	antisense	RIKEN cDNA 6330562C20 gene [Source:MGI Symbol;Acc:MGI:1923443]
ENSMUSG00000031877	-1.51153	-4.0043	-2.52861	0.0250962	0.942951	-4.5432	Ces2g	protein_coding	carboxylesterase 2G [Source:MGI Symbol;Acc:MGI:1919611]
ENSMUSG00000070443	-1.485	-3.75922	-3.02377	0.00972307	0.942951	-4.51914	Gm10291	processed_pseudogene	predicted pseudogene 10291 [Source:MGI Symbol;Acc:MGI:3641638]
ENSMUSG00000090861	-1.48285	-3.57828	-3.35283	0.00515247	0.942951	-4.50161	4930570N19Rik	protein_coding	RIKEN cDNA 4930570N19 gene [Source:MGI Symbol;Acc:MGI:3642411]
ENSMUSG00000024471	-1.47939	0.0673985	-4.62461	0.000468458	0.942951	-3.86093	Myot	protein_coding	myotilin [Source:MGI Symbol;Acc:MGI:1889800]
ENSMUSG00000072778	-1.47846	-3.48493	-2.55106	0.0240512	0.942951	-4.52984	Vmn2r27	protein_coding	vomeronasal 2, receptor27 [Source:MGI Symbol;Acc:MGI:3761517]
ENSMUSG00000081525	-1.47104	-2.51065	-2.62922	0.0207316	0.942951	-4.49069	Gm13325	pseudogene	predicted gene 13325 [Source:MGI Symbol;Acc:MGI:3650421]
ENSMUSG00000074203	-1.45049	-4.12337	-2.54545	0.0243084	0.942951	-4.54523	G430095P16Rik	protein_coding	RIKEN cDNA G430095P16 gene [Source:MGI Symbol;Acc:MGI:3588227]
ENSMUSG00000068079	-1.44006	-3.14134	-2.89591	0.0124388	0.942951	-4.50512	Tcf15	protein_coding	transcription factor 15 [Source:MGI Symbol;Acc:MGI:104664]
ENSMUSG00000041791	-1.43873	-2.28339	-3.96034	0.00161102	0.942951	-4.39443	Capza3	protein_coding	capping protein (actin filament) muscle Z-line, alpha 3 [Source:MGI Symbol;Acc:MGI:106221]
ENSMUSG00000085745	-1.43598	-2.54298	-2.36774	0.0339718	0.942951	-4.51284	Gm14372	antisense	predicted gene 14372 [Source:MGI Symbol;Acc:MGI:3649263]
ENSMUSG00000006143	-1.41867	-3.41575	-3.30715	0.005627	0.942951	-4.49681	Upk3bl	protein_coding	uroplakin 3B-like [Source:MGI Symbol;Acc:MGI:1916915]
ENSMUSG00000008482	-1.4153	-4.2787	-2.33207	0.0363121	0.942951	-4.55587	Rnf151	protein_coding	ring finger protein 151 [Source:MGI Symbol;Acc:MGI:1914754]
ENSMUSG00000091021	-1.39711	-3.53558	-3.0676	0.00893473	0.942951	-4.51039	Gm17300	lincRNA	predicted gene, 17300 [Source:MGI Symbol;Acc:MGI:4936934]
ENSMUSG00000087132	-1.39179	-2.79551	-3.51112	0.00379862	0.942951	-4.45527	A930001C03Rik	lincRNA	RIKEN cDNA A930001C03 gene [Source:MGI Symbol;Acc:MGI:2441838]
ENSMUSG00000036412	-1.36803	-2.88342	-4.08827	0.00126546	0.942951	-4.43675	Arsi	protein_coding	arylsulfatase i [Source:MGI Symbol;Acc:MGI:2670959]
ENSMUSG00000009596	-1.35934	-1.65558	-3.72469	0.00252226	0.942951	-4.3421	Taf7l	protein_coding	TAF7-like RNA polymerase II, TATA box binding protein (TBP)-associated factor [Source:MGI Symbol;Acc:MGI:1921719]
ENSMUSG00000090098	-1.35744	-2.86946	-3.04608	0.00931343	0.942951	-4.48319	Alms1-ps2	pseudogene	Alstrom syndrome 1, pseudogene 2 [Source:MGI Symbol;Acc:MGI:3779593]
ENSMUSG00000037406	-1.34532	-2.96444	-2.47106	0.0279793	0.942951	-4.51868	Htra4	protein_coding	HtrA serine peptidase 4 [Source:MGI Symbol;Acc:MGI:3036260]
ENSMUSG00000090451	-1.3262	-3.71228	-3.15248	0.00758455	0.942951	-4.51505	Gm6133	protein_coding	predicted gene 6133 [Source:MGI Symbol;Acc:MGI:3647029]
ENSMUSG00000043807	-1.32302	-2.89265	-3.45312	0.00424705	0.942951	-4.46476	Ly6g5b	protein_coding	lymphocyte antigen 6 complex, locus G5B [Source:MGI Symbol;Acc:MGI:2385809]
ENSMUSG00000079639	-1.29759	-4.20819	-2.57845	0.0228332	0.942951	-4.54621	Rhox4a	protein_coding	reproductive homeobox 4A [Source:MGI Symbol;Acc:MGI:3580240]
ENSMUSG00000053593	-1.28519	-3.33196	-2.71826	0.0174915	0.942951	-4.51815	Fate1	protein_coding	fetal and adult testis expressed 1 [Source:MGI Symbol;Acc:MGI:1925155]
ENSMUSG00000081436	-1.26352	-2.91259	-2.91684	0.0119479	0.942951	-4.4927	Gm5912	pseudogene	predicted gene 5912 [Source:MGI Symbol;Acc:MGI:3645264]
ENSMUSG00000031552	-1.2537	-2.47661	-2.7585	0.0161948	0.942951	-4.48369	Adam18	protein_coding	a disintegrin and metallopeptidase domain 18 [Source:MGI Symbol;Acc:MGI:105986]
ENSMUSG00000031698	-1.23098	-3.98437	-2.64595	0.0200811	0.942951	-4.53916	Mylk3	protein_coding	myosin light chain kinase 3 [Source:MGI Symbol;Acc:MGI:2443063]
ENSMUSG00000034968	-1.22405	-3.51054	-2.95151	0.0111763	0.942951	-4.5138	Lbx2	protein_coding	ladybird homeobox homolog 2 (Drosophila) [Source:MGI Symbol;Acc:MGI:1342288]
ENSMUSG00000043168	-1.22318	-1.67006	-2.23372	0.0435827	0.942951	-4.48089	4930426D05Rik	pseudogene	RIKEN cDNA 4930426D05 gene [Source:MGI Symbol;Acc:MGI:1921894]
ENSMUSG00000088604	-1.22122	-3.1618	-2.1958	0.0467371	0.942951	-4.53895	SCARNA15	snoRNA	Small Cajal body specific RNA 15 [Source:RFAM;Acc:RF00426]
ENSMUSG00000085663	-1.21888	-3.12468	-3.60035	0.00320031	0.942951	-4.47268	Gm15718	antisense	predicted gene 15718 [Source:MGI Symbol;Acc:MGI:3783160]
ENSMUSG00000084809	-1.20695	-3.55045	-2.64747	0.0200233	0.942951	-4.52711	Gm12631	antisense	predicted gene 12631 [Source:MGI Symbol;Acc:MGI:3650969]
ENSMUSG00000097107	-1.18732	-3.22492	-2.67411	0.0190309	0.942951	-4.5164	AC158614.1	lincRNA
ENSMUSG00000094411	-1.16408	-3.53445	-2.31654	0.0373778	0.942951	-4.54187	SNORD16	snoRNA	Small nucleolar RNA SNORD16 [Source:RFAM;Acc:RF00138]
ENSMUSG00000070511	-1.1633	-3.17265	-2.33796	0.0359152	0.942951	-4.53101	Gm10295	protein_coding	predicted gene 10295 [Source:MGI Symbol;Acc:MGI:3642770]
ENSMUSG00000067235	-1.15973	-2.31548	-2.40326	0.0317849	0.942951	-4.4988	H2-Q10	protein_coding	histocompatibility 2, Q region locus 10 [Source:MGI Symbol;Acc:MGI:95929]
ENSMUSG00000027863	-1.15458	-2.49412	-2.71549	0.0175842	0.942951	-4.48308	Cd2	protein_coding	CD2 antigen [Source:MGI Symbol;Acc:MGI:88320]
ENSMUSG00000079183	-1.14878	-3.35753	-2.27778	0.0401695	0.942951	-4.53951	C030005K15Rik	protein_coding	RIKEN cDNA C030005K15 gene [Source:MGI Symbol;Acc:MGI:3641867]
ENSMUSG00000042367	-1.13526	-3.13175	-2.32083	0.0370809	0.942951	-4.53181	Gjb3	protein_coding	gap junction protein, beta 3 [Source:MGI Symbol;Acc:MGI:95721]
ENSMUSG00000085178	-1.13263	-2.42765	-2.31577	0.0374314	0.942951	-4.5101	1700064E03Rik	antisense	RIKEN cDNA 1700064E03 gene [Source:MGI Symbol;Acc:MGI:1921523]
ENSMUSG00000092522	-1.11489	-2.70104	-2.90797	0.0121534	0.942951	-4.48277	Gm20389	antisense	predicted gene 20389 [Source:MGI Symbol;Acc:MGI:5141854]
ENSMUSG00000051367	-1.11434	-3.85124	-2.20439	0.0460044	0.942951	-4.55351	Six1	protein_coding	sine oculis-related homeobox 1 [Source:MGI Symbol;Acc:MGI:102780]
ENSMUSG00000000903	-1.10557	-3.47701	-2.35056	0.0350808	0.942951	-4.53836	Vpreb3	protein_coding	pre-B lymphocyte gene 3 [Source:MGI Symbol;Acc:MGI:98938]
ENSMUSG00000077549	-1.10376	-2.66107	-2.98031	0.0105729	0.942951	-4.47709	Snord71	snoRNA	small nucleolar RNA, C/D box 71 [Source:MGI Symbol;Acc:MGI:3819554]
ENSMUSG00000021799	-1.08432	-2.0711	-2.64208	0.02023	0.942951	-4.46609	Opn4	protein_coding	opsin 4 (melanopsin) [Source:MGI Symbol;Acc:MGI:1353425]
ENSMUSG00000009097	-1.0841	-0.978537	-4.89556	0.000287252	0.942951	-4.12757	Tbx1	protein_coding	T-box 1 [Source:MGI Symbol;Acc:MGI:98493]
ENSMUSG00000089542	-1.0836	-2.08625	-2.36536	0.0341238	0.942951	-4.48913	SNORD10	snoRNA	Small nucleolar RNA SNORD10 [Source:RFAM;Acc:RF01290]
ENSMUSG00000019865	-1.08172	0.845132	-2.29438	0.0389506	0.942951	-4.21068	Nmbr	protein_coding	neuromedin B receptor [Source:MGI Symbol;Acc:MGI:1100525]
ENSMUSG00000089964	-1.07249	-3.18038	-2.33651	0.0360127	0.942951	-4.53126	Gm16582	processed_transcript	predicted gene 16582 [Source:MGI Symbol;Acc:MGI:4415002]
ENSMUSG00000093186	-1.06587	-2.84009	-2.39706	0.0321567	0.942951	-4.51843	Metazoa_SRP	misc_RNA	Metazoan signal recognition particle RNA [Source:RFAM;Acc:RF00017]
ENSMUSG00000082762	-1.06469	-2.47891	-3.12576	0.00798614	0.942951	-4.45536	Gm12366	pseudogene	predicted gene 12366 [Source:MGI Symbol;Acc:MGI:3649557]
ENSMUSG00000093405	-1.05199	-3.03312	-2.5792	0.0228008	0.942951	-4.51434	Gm20684	processed_transcript	predicted gene 20684 [Source:MGI Symbol;Acc:MGI:5313131]
ENSMUSG00000084260	-1.05086	-2.9954	-2.38391	0.0329591	0.942951	-4.52443	Gm12844	pseudogene	predicted gene 12844 [Source:MGI Symbol;Acc:MGI:3651053]
ENSMUSG00000093201	-1.0427	-2.72634	-2.50352	0.0263161	0.942951	-4.50717	Metazoa_SRP	misc_RNA	Metazoan signal recognition particle RNA [Source:RFAM;Acc:RF00017]
ENSMUSG00000031286	-1.04138	-2.87012	-2.28997	0.0392711	0.942951	-4.52472	Glt28d2	protein_coding	glycosyltransferase 28 domain containing 2 [Source:MGI Symbol;Acc:MGI:2443773]
ENSMUSG00000000392	-1.03698	-1.83822	-2.40607	0.0316183	0.942951	-4.47202	Fap	protein_coding	fibroblast activation protein [Source:MGI Symbol;Acc:MGI:109608]
ENSMUSG00000026228	-1.03328	-2.50451	-3.00721	0.0100385	0.942951	-4.46442	Htr2b	protein_coding	5-hydroxytryptamine (serotonin) receptor 2B [Source:MGI Symbol;Acc:MGI:109323]
ENSMUSG00000081453	-1.02437	-2.33964	-2.47424	0.0278119	0.942951	-4.49288	Gm6767	pseudogene	predicted gene 6767 [Source:MGI Symbol;Acc:MGI:3645053]
ENSMUSG00000043556	-1.01701	-2.20979	-2.22493	0.0442954	0.942951	-4.50623	Fbxl7	protein_coding	F-box and leucine-rich repeat protein 7 [Source:MGI Symbol;Acc:MGI:3052506]
ENSMUSG00000031766	-1.01322	-1.9876	-3.08984	0.00855939	0.942951	-4.42578	Slc12a3	protein_coding	solute carrier family 12, member 3 [Source:MGI Symbol;Acc:MGI:108114]
ENSMUSG00000044052	-1.00699	-2.17526	-2.67179	0.0191155	0.942951	-4.4683	Ccr10	protein_coding	chemokine (C-C motif) receptor 10 [Source:MGI Symbol;Acc:MGI:1096320]
ENSMUSG00000097399	-0.993086	-1.71594	-3.20646	0.00683403	0.942951	-4.39241	AC163038.1	lincRNA
ENSMUSG00000087667	-0.981506	-2.60381	-2.74777	0.016531	0.942951	-4.48679	Gm13381	antisense	predicted gene 13381 [Source:MGI Symbol;Acc:MGI:3649650]
ENSMUSG00000097748	-0.976596	-2.54467	-2.18321	0.0478304	0.942951	-4.52162	AC161511.1	lincRNA
ENSMUSG00000090057	-0.972851	-1.87912	-2.48477	0.027265	0.942951	-4.4682	Gm16333	antisense	predicted gene 16333 [Source:MGI Symbol;Acc:MGI:3840150]
ENSMUSG00000030336	-0.971727	-1.43326	-3.00272	0.0101259	0.942951	-4.3794	Cd27	protein_coding	CD27 antigen [Source:MGI Symbol;Acc:MGI:88326]
ENSMUSG00000027338	-0.970082	-2.79035	-2.2081	0.0456914	0.942951	-4.52832	Prnd	protein_coding	prion protein dublet [Source:MGI Symbol;Acc:MGI:1346999]
ENSMUSG00000097143	-0.957801	-2.46984	-2.78481	0.0153984	0.942951	-4.47804	AC140071.1	lincRNA
ENSMUSG00000061928	-0.957505	-2.48553	-2.3154	0.0374574	0.942951	-4.51067	Dsg1b	protein_coding	desmoglein 1 beta [Source:MGI Symbol;Acc:MGI:2664357]
ENSMUSG00000031147	-0.9531	-1.59175	-2.87036	0.0130654	0.942951	-4.40802	Magix	protein_coding	MAGI family member, X-linked [Source:MGI Symbol;Acc:MGI:1859644]
ENSMUSG00000092864	-0.935294	-3.05581	-2.20344	0.0460848	0.942951	-4.53586	AC133502.1	miRNA
ENSMUSG00000068601	-0.930451	-2.31208	-2.37966	0.0332224	0.942951	-4.4981	Gm10244	protein_coding	predicted gene 10244 [Source:MGI Symbol;Acc:MGI:3642504]
ENSMUSG00000024440	-0.924731	-1.91756	-2.84949	0.0136003	0.942951	-4.44162	Pcdh12	protein_coding	protocadherin 12 [Source:MGI Symbol;Acc:MGI:1855700]
ENSMUSG00000043122	-0.923961	-1.53018	-2.56175	0.0235687	0.942951	-4.43503	A530016L24Rik	protein_coding	RIKEN cDNA A530016L24 gene [Source:MGI Symbol;Acc:MGI:2443020]
ENSMUSG00000090211	-0.914901	-2.23906	-2.71417	0.0176286	0.942951	-4.4711	Gm16050	lincRNA	predicted gene 16050 [Source:MGI Symbol;Acc:MGI:3801837]
ENSMUSG00000025128	-0.910753	0.832181	-2.18846	0.0473715	0.942951	-4.24581	Bhlhe22	protein_coding	basic helix-loop-helix family, member e22 [Source:MGI Symbol;Acc:MGI:1930001]
ENSMUSG00000049744	-0.905484	0.427736	-2.35954	0.0344966	0.942951	-4.25704	Arhgap15	protein_coding	Rho GTPase activating protein 15 [Source:MGI Symbol;Acc:MGI:1923367]
ENSMUSG00000020887	-0.89365	-3.11929	-2.33603	0.0360451	0.942951	-4.52994	A230052G05Rik	protein_coding	RIKEN cDNA A230052G05 gene [Source:MGI Symbol;Acc:MGI:3045239]
ENSMUSG00000044220	-0.888192	-2.77094	-2.1863	0.0475597	0.942951	-4.52794	Nkx2-3	protein_coding	NK2 transcription factor related, locus 3 (Drosophila) [Source:MGI Symbol;Acc:MGI:97348]
ENSMUSG00000081957	-0.886761	-2.63694	-2.28468	0.0396589	0.942951	-4.51728	Ak3l2-ps	pseudogene	adenylate kinase 3-like 2, pseudogene [Source:MGI Symbol;Acc:MGI:3574349]
ENSMUSG00000082806	-0.879625	-2.74934	-2.22493	0.0442955	0.942951	-4.52517	Rpl13-ps1	pseudogene	ribosomal protein L13, pseudogene 1 [Source:MGI Symbol;Acc:MGI:3649805]
ENSMUSG00000007877	-0.872993	-2.76263	-2.18163	0.0479696	0.942951	-4.52809	Tcap	protein_coding	titin-cap [Source:MGI Symbol;Acc:MGI:1330233]
ENSMUSG00000097000	-0.865031	-1.42437	-3.04835	0.00927282	0.942951	-4.3725	AC172623.1	lincRNA
ENSMUSG00000065547	-0.860793	-3.42788	-2.34551	0.0354132	0.942951	-4.5382	Mir199a-1	miRNA	microRNA 199a-1 [Source:MGI Symbol;Acc:MGI:2676863]
ENSMUSG00000053522	-0.84351	-2.56809	-2.25779	0.041686	0.942951	-4.51645	Lgals7	protein_coding	lectin, galactose binding, soluble 7 [Source:MGI Symbol;Acc:MGI:1316742]
ENSMUSG00000094832	-0.841269	-2.2262	-2.1767	0.0484062	0.942951	-4.51156	AC123661.1	protein_coding	Uncharacterized protein [Source:UniProtKB/TrEMBL;Acc:J3QML6]
ENSMUSG00000023078	-0.840461	-1.56024	-3.08141	0.0086998	0.942951	-4.38619	Cxcl13	protein_coding	chemokine (C-X-C motif) ligand 13 [Source:MGI Symbol;Acc:MGI:1888499]
ENSMUSG00000092509	-0.840033	0.1319	-2.71914	0.017462	0.942951	-4.20384	Gm20394	processed_transcript	predicted gene 20394 [Source:MGI Symbol;Acc:MGI:5141859]
ENSMUSG00000036492	-0.833327	-0.718341	-3.12521	0.00799464	0.942951	-4.26786	Rnf39	protein_coding	ring finger protein 39 [Source:MGI Symbol;Acc:MGI:2156378]
ENSMUSG00000031312	-0.824108	-1.55363	-2.23138	0.0437717	0.942951	-4.47235	Itgb1bp2	protein_coding	integrin beta 1 binding protein 2 [Source:MGI Symbol;Acc:MGI:1353420]
ENSMUSG00000052014	-0.823472	-1.87205	-2.7255	0.0172509	0.942951	-4.44432	A330070K13Rik	protein_coding	RIKEN cDNA A330070K13 gene [Source:MGI Symbol;Acc:MGI:2685897]
ENSMUSG00000006462	-0.819349	-1.78997	-3.1	0.00839322	0.942951	-4.40517	A530013C23Rik	lincRNA	RIKEN cDNA A530013C23 gene [Source:MGI Symbol;Acc:MGI:3041178]
ENSMUSG00000025481	-0.818845	-1.93096	-2.7383	0.0168333	0.942951	-4.44803	1190003J15Rik	protein_coding	RIKEN cDNA 1190003J15 gene [Source:MGI Symbol;Acc:MGI:1916142]
ENSMUSG00000001497	-0.815963	-1.02075	-3.09425	0.00848687	0.942951	-4.31893	Pax9	protein_coding	paired box gene 9 [Source:MGI Symbol;Acc:MGI:97493]
ENSMUSG00000026730	-0.803307	3.40083	-2.33007	0.0364477	0.942951	-3.73195	Pter	protein_coding	phosphotriesterase related [Source:MGI Symbol;Acc:MGI:107372]
ENSMUSG00000086199	-0.801194	-1.57873	-2.78047	0.0155268	0.942951	-4.41539	8430403D17Rik	antisense	RIKEN cDNA 8430403D17 gene [Source:MGI Symbol;Acc:MGI:1918739]
ENSMUSG00000050108	-0.795067	-1.87958	-3.01498	0.00988917	0.942951	-4.41859	Bpifc	protein_coding	BPI fold containing family C [Source:MGI Symbol;Acc:MGI:3026884]
ENSMUSG00000005553	-0.794807	-2.08759	-2.45913	0.0286156	0.942951	-4.48014	Atp4a	protein_coding	ATPase, H+/K+ exchanging, gastric, alpha polypeptide [Source:MGI Symbol;Acc:MGI:88113]
ENSMUSG00000071113	-0.794334	-2.70378	-2.31486	0.037495	0.942951	-4.51798	Mboat4	protein_coding	membrane bound O-acyltransferase domain containing 4 [Source:MGI Symbol;Acc:MGI:2685017]
ENSMUSG00000024124	-0.786282	-1.13619	-2.31494	0.0374896	0.942951	-4.43365	Prss30	protein_coding	protease, serine, 30 [Source:MGI Symbol;Acc:MGI:1353645]
ENSMUSG00000081208	-0.783954	-1.02968	-2.29229	0.039102	0.942951	-4.42792	Gm11400	pseudogene	predicted gene 11400 [Source:MGI Symbol;Acc:MGI:3705645]
ENSMUSG00000085271	-0.757274	-1.95462	-2.17304	0.0487323	0.942951	-4.49933	E130006D01Rik	lincRNA	RIKEN cDNA E130006D01 gene [Source:MGI Symbol;Acc:MGI:2685527]
ENSMUSG00000077928	-0.756693	-0.758432	-2.54906	0.0241427	0.942951	-4.36212	Mir208b	miRNA	microRNA 208b [Source:MGI Symbol;Acc:MGI:3718461]
ENSMUSG00000093672	-0.754804	-1.65219	-2.68414	0.01867	0.942951	-4.43106	Gm20655	antisense	predicted gene 20655 [Source:MGI Symbol;Acc:MGI:5313102]
ENSMUSG00000046916	-0.748218	-1.18631	-3.27026	0.00604225	0.942951	-4.31817	Myct1	protein_coding	myc target 1 [Source:MGI Symbol;Acc:MGI:1915882]
ENSMUSG00000045775	-0.739553	-1.32334	-2.60264	0.0218073	0.942951	-4.41254	Slc16a5	protein_coding	solute carrier family 16 (monocarboxylic acid transporters), member 5 [Source:MGI Symbol;Acc:MGI:2443515]
ENSMUSG00000022518	-0.739275	-1.26361	-2.42465	0.0305339	0.942951	-4.43261	4930562C15Rik	protein_coding	RIKEN cDNA 4930562C15 gene [Source:MGI Symbol;Acc:MGI:1926059]
ENSMUSG00000030431	-0.732872	-1.31457	-2.63925	0.0203394	0.942951	-4.4073	Tmem238	protein_coding	transmembrane protein 238 [Source:MGI Symbol;Acc:MGI:1922935]
ENSMUSG00000064841	-0.715568	-0.804662	-2.35967	0.0344885	0.942951	-4.39852	SNORA42	snoRNA	Small nucleolar RNA SNORA42/SNORA80 family [Source:RFAM;Acc:RF00406]
ENSMUSG00000044103	-0.715181	-0.802493	-2.87826	0.0128685	0.942951	-4.31688	Il1f9	protein_coding	interleukin 1 family, member 9 [Source:MGI Symbol;Acc:MGI:2449929]
ENSMUSG00000097091	-0.711343	-1.94114	-2.36707	0.0340145	0.942951	-4.48051	AC134839.1	lincRNA
ENSMUSG00000072683	-0.704968	-1.80251	-2.24718	0.0425118	0.942951	-4.48401	Gm7457	processed_transcript	predicted gene 7457 [Source:MGI Symbol;Acc:MGI:3648132]
ENSMUSG00000041361	-0.699209	-1.83401	-2.37906	0.03326	0.942951	-4.47367	Myzap	protein_coding	myocardial zonula adherens protein [Source:MGI Symbol;Acc:MGI:2142908]
ENSMUSG00000030543	-0.690674	-1.28093	-2.49664	0.0266608	0.942951	-4.42124	Mesp2	protein_coding	mesoderm posterior 2 [Source:MGI Symbol;Acc:MGI:1096325]
ENSMUSG00000097551	-0.686565	-0.323936	-2.41068	0.0313456	0.942951	-4.33499	AC171211.1	lincRNA
ENSMUSG00000031995	-0.682851	-1.717	-2.67286	0.0190765	0.942951	-4.43799	St14	protein_coding	suppression of tumorigenicity 14 (colon carcinoma) [Source:MGI Symbol;Acc:MGI:1338881]
ENSMUSG00000090965	-0.682295	-0.213952	-2.20803	0.0456967	0.942951	-4.36479	Gm17203	lincRNA	predicted gene 17203 [Source:MGI Symbol;Acc:MGI:4938030]
ENSMUSG00000079559	-0.678675	-0.553398	-3.78223	0.00225988	0.942951	-4.13843	Gm684	protein_coding	predicted gene 684 [Source:MGI Symbol;Acc:MGI:2685530]
ENSMUSG00000085568	-0.677916	-2.07327	-2.24742	0.0424931	0.942951	-4.49764	Gm14858	lincRNA	predicted gene 14858 [Source:MGI Symbol;Acc:MGI:3705120]
ENSMUSG00000022056	-0.677142	-0.614061	-3.28008	0.00592874	0.942951	-4.228	Adam7	protein_coding	a disintegrin and metallopeptidase domain 7 [Source:MGI Symbol;Acc:MGI:107247]
ENSMUSG00000035279	-0.669512	1.16285	-3.03165	0.00957647	0.942951	-3.87128	Ssc5d	protein_coding	scavenger receptor cysteine rich domain containing (5 domains) [Source:MGI Symbol;Acc:MGI:3606211]
ENSMUSG00000096964	-0.664653	-1.47653	-2.44149	0.029582	0.942951	-4.44349	RP23-124N16.2	pseudogene
ENSMUSG00000097416	-0.659692	-0.730253	-2.83653	0.0139432	0.942951	-4.31246	WI1-2736D10.2	antisense
ENSMUSG00000024459	-0.653443	-1.09818	-2.30982	0.0378483	0.942951	-4.4307	H2-M5	protein_coding	histocompatibility 2, M region locus 5 [Source:MGI Symbol;Acc:MGI:95917]
ENSMUSG00000070504	-0.648422	-1.13566	-2.3276	0.0366159	0.942951	-4.43099	Fcrl6	protein_coding	Fc receptor-like 6 [Source:MGI Symbol;Acc:MGI:3618339]
ENSMUSG00000028031	-0.639679	-0.443751	-2.19334	0.046949	0.942951	-4.39244	Dkk2	protein_coding	dickkopf homolog 2 (Xenopus laevis) [Source:MGI Symbol;Acc:MGI:1890663]
ENSMUSG00000028587	-0.63545	-1.00941	-2.49425	0.0267815	0.942951	-4.39661	Orc1	protein_coding	origin recognition complex, subunit 1 [Source:MGI Symbol;Acc:MGI:1328337]
ENSMUSG00000091455	-0.629136	-0.239189	-2.60432	0.0217376	0.942951	-4.28553	Otogl	protein_coding	otogelin-like [Source:MGI Symbol;Acc:MGI:3647600]
ENSMUSG00000045903	-0.628643	4.14336	-2.22234	0.0445078	0.942951	-3.73694	Npas4	protein_coding	neuronal PAS domain protein 4 [Source:MGI Symbol;Acc:MGI:2664186]
ENSMUSG00000096544	-0.6282	1.80134	-3.13955	0.00777628	0.942951	-3.62036	AC113287.1	processed_pseudogene
ENSMUSG00000047735	-0.625708	1.93024	-2.54065	0.0245305	0.942951	-3.88459	Samd9l	protein_coding	sterile alpha motif domain containing 9-like [Source:MGI Symbol;Acc:MGI:1343184]
ENSMUSG00000087338	-0.623031	0.28762	-3.10359	0.00833528	0.942951	-4.07053	4930405P13Rik	antisense	RIKEN cDNA 4930405P13 gene [Source:MGI Symbol;Acc:MGI:1921171]
ENSMUSG00000092571	-0.622992	0.203814	-3.48887	0.00396468	0.942951	-4.00114	Gm4134	pseudogene	predicted gene 4134 [Source:MGI Symbol;Acc:MGI:3782310]
ENSMUSG00000008136	-0.618998	2.73026	-2.31196	0.037698	0.942951	-3.86118	Fhl2	protein_coding	four and a half LIM domains 2 [Source:MGI Symbol;Acc:MGI:1338762]
ENSMUSG00000052760	-0.612307	-0.942164	-3.1362	0.00782672	0.942951	-4.30161	A630001G21Rik	protein_coding	RIKEN cDNA A630001G21 gene [Source:MGI Symbol;Acc:MGI:2443131]
ENSMUSG00000032715	-0.61153	1.25839	-2.93732	0.0114858	0.942951	-3.87792	Trib3	protein_coding	tribbles homolog 3 (Drosophila) [Source:MGI Symbol;Acc:MGI:1345675]
ENSMUSG00000093850	-0.609	-0.0411317	-2.23786	0.0432504	0.942951	-4.34605	AC154308.1	miRNA
ENSMUSG00000095332	-0.604065	-0.0519852	-2.16261	0.0496727	0.942951	-4.3579	Gm9821	protein_coding	predicted gene 9821 [Source:MGI Symbol;Acc:MGI:3704208]
ENSMUSG00000028600	-0.59162	-0.350097	-2.29954	0.0385793	0.942951	-4.36032	Podn	protein_coding	podocan [Source:MGI Symbol;Acc:MGI:2674939]
ENSMUSG00000081888	-0.591337	-2.05575	-2.18549	0.0476313	0.942951	-4.50165	Gm14045	pseudogene	predicted gene 14045 [Source:MGI Symbol;Acc:MGI:3650451]
ENSMUSG00000028037	-0.590595	-1.08784	-2.30755	0.038009	0.942951	-4.42977	Ifi44	protein_coding	interferon-induced protein 44 [Source:MGI Symbol;Acc:MGI:2443016]
ENSMUSG00000008307	-0.583513	0.103233	-2.99619	0.0102542	0.942951	-4.1355	1700109H08Rik	protein_coding	RIKEN cDNA 1700109H08 gene [Source:MGI Symbol;Acc:MGI:1924286]
ENSMUSG00000001249	-0.57256	-1.64872	-2.52294	0.0253671	0.942951	-4.44685	Hpn	protein_coding	hepsin [Source:MGI Symbol;Acc:MGI:1196620]
ENSMUSG00000006344	-0.572012	0.70012	-2.87562	0.0129339	0.942951	-4.03619	Ggt5	protein_coding	gamma-glutamyltransferase 5 [Source:MGI Symbol;Acc:MGI:1346063]
ENSMUSG00000087159	-0.571737	0.205988	-2.28135	0.0399045	0.942951	-4.29673	Gm15246	processed_transcript	predicted gene 15246 [Source:MGI Symbol;Acc:MGI:3708120]
ENSMUSG00000090210	-0.569828	0.903484	-2.1885	0.0473683	0.942951	-4.23547	Itga10	protein_coding	integrin, alpha 10 [Source:MGI Symbol;Acc:MGI:2153482]
[truncated: 182 more rows]
